# Supplementary material for: Deep learning enables reference-free isotropic super-resolution for volumetric fluorescence microscopy
Source: Nat Commun. 2022 Jun 8;13:3297. doi: 10.1038/s41467-022-30949-6 (PMC9178036; doi:10.1038/s41467-022-30949-6)
Supplement: Supplementary file 7 — Source Data [file 41467_2022_30949_MOESM7_ESM.xlsx]

## Sheet: Fig 1. f
Gaussian blurring std.	Input_PSNR (dB)	Output_PSNR (dB)	Input_MS-SSIM	Output_MS-SSIM
4	16.94	19.03	0.7	0.86
4.5	16.51	17.99	0.67	0.78
5	16.14	17.52	0.64	0.76
5.5	15.81	17.3	0.62	0.75
6	15.52	16.85	0.6	0.7
Downsampling rate	Input_PSNR (dB)	Output_PSNR (dB)	Input_MS-SSIM	Output_MS-SSIM
1x	16.94	19.03	0.7	0.86
2x	16.82	18.36	0.69	0.82
4x	16.39	17.36	0.66	0.76
6x	15.83	16.37	0.61	0.65

## Sheet: Fig 1.g
Index	SSIM_Input	SSIM_Output	SSIM_Lateral	PSNR_Input (dB)	PSNR_Output (dB)	PSNR_Lateral (dB)
1	0.372145	0.564905	0.59433	13.3578	15.3796	16.1237
2	0.359331	0.554063	0.59064	12.945	15.0338	15.7546
3	0.352082	0.541488	0.584805	12.6597	14.6238	15.4155
4	0.341996	0.533772	0.586523	12.5529	14.4414	15.2933
5	0.346664	0.530571	0.591735	12.5143	14.2836	15.1981
6	0.346736	0.525988	0.596093	12.2292	13.9689	14.9576
7	0.353837	0.525966	0.598477	12.1962	13.8637	14.9377
8	0.352214	0.532655	0.604189	12.1645	13.8465	14.9218
9	0.349978	0.515871	0.602028	11.9806	13.4476	14.7399
10	0.350942	0.514439	0.594475	11.9307	13.3632	14.5696
11	0.358824	0.5181	0.600841	11.9455	13.3736	14.6657
12	0.354872	0.514154	0.603431	11.9337	13.2768	14.6432
13	0.344244	0.504058	0.606891	11.9288	13.2467	14.664
14	0.348513	0.498865	0.613108	11.9041	13.1342	14.6988
15	0.34057	0.511958	0.615639	11.808	13.2881	14.6325
16	0.344817	0.499511	0.60812	11.8241	13.0556	14.5644
17	0.344806	0.496557	0.610556	11.7798	12.9784	14.489
18	0.345005	0.49863	0.605623	11.7994	13.0428	14.5411
19	0.351874	0.501	0.608703	11.738	12.9646	14.4592
20	0.353204	0.499964	0.617385	11.716	12.9254	14.4504
21	0.344532	0.497571	0.618408	11.7535	12.9795	14.6387
22	0.351135	0.50836	0.614597	11.6792	13.1183	14.4386
23	0.352954	0.506023	0.612652	11.7439	13.0134	14.5258
24	0.352859	0.50831	0.612924	11.8003	13.0422	14.5179
25	0.34731	0.499813	0.610158	11.7632	12.9796	14.409
26	0.344594	0.497307	0.615594	11.7781	12.9609	14.5872
27	0.341618	0.495944	0.619246	11.7483	12.9681	14.6241
28	0.33917	0.493986	0.615983	11.7042	12.9324	14.5085
29	0.337454	0.500221	0.610272	11.7609	13.11	14.4932
30	0.348975	0.498069	0.60611	11.7234	13.0251	14.48
31	0.351043	0.504309	0.615187	11.7157	13.0363	14.5166
32	0.352796	0.506257	0.609334	11.8148	13.1264	14.5639
33	0.352812	0.504342	0.614801	11.867	13.1659	14.6625
34	0.354436	0.509089	0.608188	11.9976	13.3197	14.743
35	0.349888	0.510385	0.607381	12.0013	13.3518	14.7187
36	0.351915	0.527111	0.606539	12.1329	13.6408	14.8645
37	0.344633	0.508697	0.600636	12.1849	13.5682	14.9109
38	0.349085	0.51143	0.599865	12.265	13.7435	14.9542
39	0.346453	0.51432	0.600784	12.2659	13.7639	15.0155
40	0.346632	0.518395	0.608587	12.3288	13.8683	15.1774
41	0.351996	0.525012	0.601977	12.3767	13.938	15.1454
42	0.348713	0.522927	0.600875	12.3687	14.0411	15.143
43	0.352304	0.556147	0.584215	12.7309	14.9542	15.3963
44	0.353265	0.547938	0.592578	12.8096	14.5349	15.5235
45	0.366406	0.558174	0.585169	12.9027	14.7919	15.5796
46	0.36634	0.568984	0.588512	13.102	15.0289	15.8815
47	0.390697	0.60479	0.56237	14.1671	16.5142	16.9019

## Sheet: Fig 1. h_box-plot
	MIP_SL	ROI	GT_FWHM	Input_FWHM	Output_FWHM	Input_mismatch	Output_mismatch
1	50-70	0017-0621	1.755	3.918	1.505	2.163	0.25
2	50-70	0095-0699	2.377	4.592	2.236	2.215	0.141
3	50-70	0114-0352	1.93	3.287	2.023	1.357	0.093
4	50-70	0128-0342	1.154	1.872	1.518	0.718	0.364
5	50-70	0138-0366	3.208	7.655	3.041	4.447	0.167
6	50-70	0140-0069	2.004	8.524	2.368	6.52	0.364
7	50-70	0146-0421	2.461	3.121	2.685	0.66	0.224
8	50-70	0150-0650	2.224	2.92	3.122	0.696	0.898
9	50-70	0152-0167	2.317	3.074	1.676	0.757	0.641
10	50-70	0158-0041	1.394	2.662	1.708	1.268	0.314
11	50-70	0160-0225	2.032	5.086	2.454	3.054	0.422
12	50-70	0164-0783	2.029	2.567	2.003	0.538	0.026
13	50-70	0176-0662	2.558	8.03	2.552	5.472	0.006
14	50-70	0178-0520	1.683	2.689	2.515	1.006	0.832
15	50-70	0180-0260	1.698	3.812	1.356	2.114	0.342
16	50-70	0191-0484	1.758	2.239	1.941	0.481	0.183
17	50-70	0194-0642	3.024	8.717	3.022	5.693	0.002
18	50-70	0196-0381	2.384	9.513	3.021	7.129	0.637
19	50-70	0199-0104	1.644	7.068	2.689	5.424	1.045
20	50-70	0214-0367	2.149	3.046	1.726	0.897	0.423
21	50-70	0220-0438	1.63	4.294	2.179	2.664	0.549
22	50-70	0224-0526	1.986	3.899	2.546	1.913	0.56
23	50-70	0229-0396	0.875	1.707	1.067	0.832	0.192
24	50-70	0232-0065	1.788	3.565	1.609	1.777	0.179
25	50-70	0238-0802	2.309	2.535	2.205	0.226	0.104
26	50-70	0247-0583	2.254	3.562	2.392	1.308	0.138
27	50-70	0251-0317	2.499	7.829	2.774	5.33	0.275
28	50-70	0256-0301	2.157	5.607	2.334	3.45	0.177
29	50-70	0256-0809	1.811	2.331	1.433	0.52	0.378
30	50-70	0257-0132	2.24	3.689	3.054	1.449	0.814
31	50-70	0257-0209	2.146	8.297	2.939	6.151	0.793
32	50-70	0260-0114	1.825	2.516	2.073	0.691	0.248
33	50-70	0269-0278	2.11	4.405	2.875	2.295	0.765
34	50-70	0269-0542	1.808	2.258	1.906	0.45	0.098
35	50-70	0275-0580	1.422	1.605	1.637	0.183	0.215
36	50-70	0277-0189	3.117	3.372	2.2	0.255	0.917
37	50-70	0277-0236	2.202	6.096	2.604	3.894	0.402
38	50-70	0277-0721	2.932	7.468	4.138	4.536	1.206
39	50-70	0287-0423	1.613	6.36	2.13	4.747	0.517
40	50-70	0289-0601	1.843	2.209	2.266	0.366	0.423
41	50-70	0294-0170	1.462	4.654	2.305	3.192	0.843
42	50-70	0295-0800	2.05	2.513	1.972	0.463	0.078
43	50-70	0297-0386	2.162	4.011	2.114	1.849	0.048
44	50-70	0299-0432	2.318	5.639	2.094	3.321	0.224
45	50-70	0306-0373	2.086	10.01	2.204	7.924	0.118
46	50-70	0306-0420	1.487	5.346	2.519	3.859	1.032
47	50-70	0313-0295	2.151	3.723	2.694	1.572	0.543
48	50-70	0318-0711	1.672	7.703	2.714	6.031	1.042
49	50-70	0324-0361	2.097	2.446	2.089	0.349	0.008
50	50-70	0326-0071	1.793	10.309	2.561	8.516	0.768
51	50-70	0336-0285	2.163	2.011	1.927	0.152	0.236
52	50-70	0337-0373	1.851	5.131	2.316	3.28	0.465
53	50-70	0348-0033	1.805	2.684	2.172	0.879	0.367
54	50-70	0351-0421	2.698	2.978	1.965	0.28	0.733
55	50-70	0354-0387	1.893	5.463	3.282	3.57	1.389
56	50-70	0356-0192	2.146	2.863	1.587	0.717	0.559
57	50-70	0357-0598	2.204	5.51	2.222	3.306	0.018
58	50-70	0360-0432	2.07	4.977	2.328	2.907	0.258
59	50-70	0362-0391	2.883	3.394	2.31	0.511	0.573
60	50-70	0393-0645	1.877	2.133	2.08	0.256	0.203
61	50-70	0394-0030	1.996	2.859	2.318	0.863	0.322
62	50-70	0396-0772	1.925	2.721	2.345	0.796	0.42
63	50-70	0407-0819	1.913	2.256	2.013	0.343	0.1
64	50-70	0414-0226	2.44	5.44	2.942	3	0.502
65	50-70	0415-0588	1.603	4.861	2.238	3.258	0.635
66	50-70	0433-0638	2.172	2.327	2.081	0.155	0.091
67	50-70	0444-0031	1.782	2.616	1.879	0.834	0.097
68	50-70	0453-0636	1.539	1.848	1.908	0.309	0.369
69	50-70	0455-0036	1.757	2.359	2.087	0.602	0.33
70	50-70	0462-0561	2.371	4.304	2.643	1.933	0.272
71	50-70	0470-0032	0.993	1.916	1.737	0.923	0.744
72	50-70	0471-0278	2.043	2.892	1.918	0.849	0.125
73	50-70	0484-0036	1.813	2.508	1.864	0.695	0.051
74	50-70	0484-0238	2.505	6.567	2.674	4.062	0.169
75	50-70	0506-0303	1.328	4.892	2.341	3.564	1.013
76	50-70	0507-0057	2.07	7.018	2.364	4.948	0.294
77	50-70	0510-0211	1.591	2.323	1.882	0.732	0.291
78	50-70	0514-0064	2.111	6.695	2.718	4.584	0.607
79	50-70	0534-0518	2.816	6.713	3.27	3.897	0.454
80	50-70	0539-0138	1.799	5.066	2.697	3.267	0.898
81	50-70	0542-0409	2.717	7.801	3.589	5.084	0.872
82	50-70	0550-0320	1.886	2.249	2.082	0.363	0.196
83	50-70	0550-0725	2.653	10.847	5.325	8.194	2.672
84	50-70	0553-0382	2.061	3.307	1.412	1.246	0.649
85	50-70	0556-0596	1.194	4.929	2.752	3.735	1.558
86	50-70	0569-0826	1.779	7.283	1.978	5.504	0.199
87	50-70	0586-0402	1.472	4.781	2.435	3.309	0.963
88	50-70	0587-0028	2.661	2.669	2.678	0.008	0.017
89	50-70	0594-0777	1.987	5.128	2.037	3.141	0.05
90	50-70	0605-0811	2.614	4.853	2.682	2.239	0.068
91	50-70	0606-0362	2.196	4.48	2.911	2.284	0.715
92	50-70	0608-0668	1.824	4.18	2.176	2.356	0.352
93	50-70	0610-0556	1.885	6.747	2.598	4.862	0.713
94	50-70	0611-0218	1.32	2.328	1.859	1.008	0.539
95	50-70	0617-0217	2.067	1.827	1.756	0.24	0.311
96	50-70	0642-0843	1.274	8.079	1.913	6.805	0.639
97	50-70	0645-0258	2.037	7.186	2.744	5.149	0.707
98	50-70	0651-0024	3.206	3.222	4.58	0.016	1.374
99	50-70	0665-0110	3.142	3.204	3.135	0.062	0.007
100	50-70	0666-0026	1.729	1.919	2.024	0.19	0.295
101	50-70	0673-0310	1.444	4.613	2.354	3.169	0.91
102	50-70	0696-0147	1.519	2.246	1.849	0.727	0.33
103	50-70	0700-0748	1.558	2.417	1.594	0.859	0.036
104	50-70	0702-0603	1.71	5.582	2.281	3.872	0.571
105	50-70	0716-0754	1.815	2.813	1.774	0.998	0.041
106	50-70	0724-0781	1.862	9.29	2.359	7.428	0.497
107	50-70	0732-0812	2.227	5.269	2.331	3.042	0.104
108	50-70	0738-0600	1.446	4.082	2.383	2.636	0.937
109	50-70	0744-0098	2.421	5.3	2.897	2.879	0.476
110	50-70	0753-0580	1.82	4.445	1.649	2.625	0.171
111	50-70	0757-0123	2.3	4.632	2.7	2.332	0.4
112	50-70	0758-0613	1.859	2.5	2.053	0.641	0.194
113	50-70	0772-0149	1.407	1.564	1.823	0.157	0.416
114	50-70	0775-0685	2.56	8.404	2.835	5.844	0.275
115	50-70	0792-0020	3.088	7.174	2.973	4.086	0.115
116	50-70	0792-0227	2.361	5.234	2.15	2.873	0.211
117	50-70	0792-0802	1.105	3.046	2.006	1.941	0.901
118	50-70	0794-0625	1.845	10.802	4.348	8.957	2.503
119	350-370	0071-0618	1.829	15.69	3.044	13.861	1.215
120	350-370	0073-0237	2.032	7.124	2.692	5.092	0.66
121	350-370	0075-0389	1.737	3.181	2.699	1.444	0.962
122	350-370	0076-0677	2.719	5.053	2.198	2.334	0.521
123	350-370	0083-0759	1.633	6.567	2.841	4.934	1.208
124	350-370	0087-0403	1.416	8.032	2.388	6.616	0.972
125	350-370	0114-0282	1.191	4.923	2.613	3.732	1.422
126	350-370	0135-0688	2.073	9.744	4.213	7.671	2.14
127	350-370	0170-0825	1.848	5.613	2.787	3.765	0.939
128	350-370	0200-0774	1.137	6.142	2.566	5.005	1.429
129	350-370	0206-0769	1.709	6.588	2.406	4.879	0.697
130	350-370	0214-0728	1.601	6.836	3.324	5.235	1.723
131	350-370	0219-0840	1.213	1.477	1.468	0.264	0.255
132	350-370	0227-0803	2.28	2.258	2.049	0.022	0.231
133	350-370	0238-0802	1.929	5.205	2.232	3.276	0.303
134	350-370	0351-0779	1.145	3.128	2.296	1.983	1.151
135	350-370	0352-0854	0.956	2.837	2.135	1.881	1.179
136	350-370	0360-0836	1.301	9.501	2.241	8.2	0.94
137	350-370	0376-0765	1.561	3.806	2.286	2.245	0.725
138	350-370	0386-0088	1.735	2.333	1.949	0.598	0.214
139	350-370	0396-0353	1.875	9.743	1.897	7.868	0.022
140	350-370	0410-0821	2.064	3.449	2.473	1.385	0.409
141	350-370	0411-0096	2.139	2.426	2.159	0.287	0.02
142	350-370	0461-0384	1.932	4.489	2.367	2.557	0.435
143	350-370	0488-0627	2.032	8.997	1.787	6.965	0.245
144	350-370	0539-0767	1.628	9.812	3.238	8.184	1.61
145	350-370	0590-0139	1.795	4.311	2.024	2.516	0.229
146	350-370	0599-0113	1.665	9.3	2.762	7.635	1.097
147	350-370	0614-0752	1.931	7.325	1.867	5.394	0.064
148	350-370	0636-0740	1.68	7.394	2.481	5.714	0.801
149	350-370	0639-0171	1.789	7.86	2.736	6.071	0.947
150	350-370	0647-0069	2.163	8.455	4.975	6.292	2.812
151	350-370	0666-0262	1.908	3.146	2.068	1.238	0.16
152	350-370	0676-0588	1.085	6.053	2.846	4.968	1.761
153	350-370	0679-0261	1.807	7.364	1.965	5.557	0.158
154	350-370	0708-0091	1.874	3.839	1.936	1.965	0.062
155	350-370	0720-0246	1.544	7.364	2.043	5.82	0.499
156	350-370	0730-0130	2.495	3.544	2.992	1.049	0.497
157	350-370	0746-0266	1.898	5.559	2.845	3.661	0.947
158	350-370	0750-0234	2.026	8.16	2.932	6.134	0.906
159	350-370	0752-0251	1.706	9.898	2.646	8.192	0.94
160	350-370	0764-0088	1.747	8.521	3.03	6.774	1.283
161	350-370	0776-0555	1.247	4.665	1.858	3.418	0.611
162	350-370	0776-0720	1.32	3.306	2.608	1.986	1.288
163	350-370	0791-0459	1.877	11.07	3.089	9.193	1.212
164	350-370	0805-0321	1.823	4.142	2.367	2.319	0.544
165	350-370	0825-0365	2.226	3.181	2.323	0.955	0.097
166	350-370	0825-0527	2.336	6.935	3.667	4.599	1.331
167	350-370	0847-0795	1.91	6.595	2.709	4.685	0.799
168	450-470	0013-0641	2.208	3.488	2.219	1.28	0.011
169	450-470	0033-0244	1.287	3.765	2.576	2.478	1.289
170	450-470	0037-0561	2.846	3.146	1.663	0.3	1.183
171	450-470	0037-0683	1.783	2.34	1.894	0.557	0.111
172	450-470	0040-0295	1.863	5.529	2.218	3.666	0.355
173	450-470	0043-0245	1.411	5.117	2.635	3.706	1.224
174	450-470	0063-0415	0.492	2.223	1.53	1.731	1.038
175	450-470	0082-0212	1.719	6.347	2.313	4.628	0.594
176	450-470	0082-0415	2.297	4.464	2.285	2.167	0.012
177	450-470	0100-0725	2.144	2.591	2.058	0.447	0.086
178	450-470	0120-0673	1.827	4.156	2.334	2.329	0.507
179	450-470	0129-0216	1.425	3.214	2.23	1.789	0.805
180	450-470	0183-0326	2.813	5.046	2.118	2.233	0.695
181	450-470	0219-0837	2.321	5.788	3.055	3.467	0.734
182	450-470	0223-0788	1.842	3.217	2.068	1.375	0.226
183	450-470	0225-0773	2.278	4.837	2.169	2.559	0.109
184	450-470	0232-0881	1.85	5.266	2.005	3.416	0.155
185	450-470	0254-0870	1.986	2.426	1.99	0.44	0.004
186	450-470	0292-0863	1.656	5.122	2.375	3.466	0.719
187	450-470	0309-0049	1.322	2.509	1.759	1.187	0.437
188	450-470	0310-0595	1.893	5.846	3.338	3.953	1.445
189	450-470	0318-0053	1.847	4.713	1.936	2.866	0.089
190	450-470	0325-0033	1.187	2.817	2.132	1.63	0.945
191	450-470	0371-0771	1.784	6.487	2.818	4.703	1.034
192	450-470	0385-0762	1.816	6.479	2.588	4.663	0.772
193	450-470	0483-0047	2.668	3.45	2.392	0.782	0.276
194	450-470	0488-0087	1.608	7.489	2.231	5.881	0.623
195	450-470	0502-0788	2.259	7.218	3.075	4.959	0.816
196	450-470	0512-0815	1.515	6.073	1.964	4.558	0.449
197	450-470	0518-0785	2.054	9.749	5.645	7.695	3.591
198	450-470	0601-0806	1.546	6.583	2.418	5.037	0.872
199	450-470	0630-0183	2.095	5.747	2.669	3.652	0.574
200	450-470	0647-0078	1.932	4.757	2.144	2.825	0.212
201	450-470	0659-0219	1.946	9.137	3.067	7.191	1.121
202	450-470	0662-0813	1.379	2.42	1.439	1.041	0.06
203	450-470	0669-0140	1.593	7.564	2.693	5.971	1.1
204	450-470	0674-0867	1.93	4.657	2.193	2.727	0.263
205	450-470	0704-0797	2.291	2.999	2.54	0.708	0.249
206	450-470	0709-0070	1.753	4.758	2.64	3.005	0.887
207	450-470	0731-0013	1.657	2.879	2.704	1.222	1.047
208	450-470	0751-0016	2.335	3.493	2.124	1.158	0.211
209	450-470	0777-0119	1.781	2.685	1.824	0.904	0.043
210	450-470	0784-0378	2.603	2.869	2.423	0.266	0.18
211	450-470	0795-0513	2.501	2.631	2.392	0.13	0.109
212	450-470	0811-0516	2.616	7.485	2.462	4.869	0.154
213	450-470	0813-0412	1.629	2.622	1.908	0.993	0.279
214	450-470	0817-0848	1.849	6.783	2.542	4.934	0.693
215	450-470	0823-0157	2.278	2.853	2.249	0.575	0.029
216	450-470	0824-0263	2.117	3.991	2.921	1.874	0.804
217	450-470	0824-0374	1.997	2.819	2.235	0.822	0.238
218	450-470	0827-0752	1.784	7.388	3.226	5.604	1.442
219	450-470	0840-0206	2.746	4.676	2.188	1.93	0.558
220	450-470	0844-0287	1.679	5.127	2.539	3.448	0.86
221	750-770	0034-0596	2.733	6.256	1.618	3.523	1.115
222	750-770	0044-0202	2.378	9.539	1.904	7.161	0.474
223	750-770	0058-0430	3.565	10.433	1.253	6.868	2.312
224	750-770	0075-0691	2.03	4.599	1.985	2.569	0.045
225	750-770	0077-0708	2.551	3.983	1.616	1.432	0.935
226	750-770	0085-0504	2.388	6.767	1.171	4.379	1.217
227	750-770	0088-0202	2.078	9.315	1.378	7.237	0.7
228	750-770	0089-0705	2.199	2.64	1.863	0.441	0.336
229	750-770	0099-0790	2.457	3.746	2.218	1.289	0.239
230	750-770	0101-0684	1.889	2.535	1.687	0.646	0.202
231	750-770	0119-0459	2.389	6.8	1.972	4.411	0.417
232	750-770	0122-0217	1.6	2.594	1.38	0.994	0.22
233	750-770	0128-0615	2.166	2.682	1.543	0.516	0.623
234	750-770	0130-0230	1.808	4.976	1.735	3.168	0.073
235	750-770	0163-0809	2.623	5.079	2.092	2.456	0.531
236	750-770	0181-0857	1.572	2.374	1.714	0.802	0.142
237	750-770	0182-0264	3.907	6.584	2.563	2.677	1.344
238	750-770	0194-0795	4.251	7.813	2.549	3.562	1.702
239	750-770	0195-0449	2.636	5.859	1.63	3.223	1.006
240	750-770	0204-0116	2.453	3.5	2.857	1.047	0.404
241	750-770	0207-0618	1.977	4.278	1.909	2.301	0.068
242	750-770	0230-0769	2.03	2.225	1.493	0.195	0.537
243	750-770	0231-0464	2.537	7.999	1.912	5.462	0.625
244	750-770	0236-0298	2.35	6.131	2.096	3.781	0.254
245	750-770	0248-0437	2.02	2.004	1.647	0.016	0.373
246	750-770	0254-0751	2.497	2.617	2.211	0.12	0.286
247	750-770	0260-0629	2.33	3.257	1.935	0.927	0.395
248	750-770	0267-0605	2.163	8.287	1.579	6.124	0.584
249	750-770	0269-0819	2.614	2.574	2.144	0.04	0.47
250	750-770	0270-0642	3.251	13.97	1.599	10.719	1.652
251	750-770	0270-0721	2.401	4.253	1.477	1.852	0.924
252	750-770	0274-0860	2.141	2.248	2.075	0.107	0.066
253	750-770	0283-0604	2.688	9.003	1.458	6.315	1.23
254	750-770	0285-0718	3.175	5.595	1.955	2.42	1.22
255	750-770	0287-0857	1.755	2.717	1.653	0.962	0.102
256	750-770	0300-0649	3.226	4.087	2.258	0.861	0.968
257	750-770	0303-0099	2.352	7.693	1.677	5.341	0.675
258	750-770	0315-0127	1.876	1.726	1.814	0.15	0.062
259	750-770	0315-0339	1.979	5.396	1.747	3.417	0.232
260	750-770	0317-0829	2.687	6.185	1.928	3.498	0.759
261	750-770	0323-0109	2.868	7.733	2.036	4.865	0.832
262	750-770	0324-0743	2.55	8.082	1.72	5.532	0.83
263	750-770	0330-0242	1.961	2.422	1.949	0.461	0.012
264	750-770	0337-0767	2.584	7.027	2.053	4.443	0.531
265	750-770	0346-0326	2.785	9.791	1.979	7.006	0.806
266	750-770	0357-0745	2.41	2.469	2.003	0.059	0.407
267	750-770	0378-0522	3.138	5.86	2.08	2.722	1.058
268	750-770	0378-0787	2.916	9.35	1.614	6.434	1.302
269	750-770	0380-0554	1.636	2.093	1.674	0.457	0.038
270	750-770	0392-0177	2.506	6.901	1.654	4.395	0.852
271	750-770	0393-0511	2.461	2.411	2.187	0.05	0.274
272	750-770	0394-0854	2.048	4.109	2.163	2.061	0.115
273	750-770	0403-0160	3.089	8.597	1.774	5.508	1.315
274	750-770	0410-0819	2.665	3.165	1.575	0.5	1.09
275	750-770	0429-0746	2.16	4.215	1.716	2.055	0.444
276	750-770	0432-0832	2.097	6.64	2.294	4.543	0.197
277	750-770	0435-0860	2.376	3.197	2.325	0.821	0.051
278	750-770	0450-0359	2.474	5.102	1.865	2.628	0.609
279	750-770	0466-0715	2.519	2.562	2.082	0.043	0.437
280	750-770	0473-0174	2.11	6.075	1.723	3.965	0.387
281	750-770	0475-0414	7.185	12.655	1.17	5.47	6.015
282	750-770	0475-0651	3.553	9.773	1.194	6.22	2.359
283	750-770	0491-0655	1.714	2.171	1.675	0.457	0.039
284	750-770	0497-0183	2.24	10.293	1.682	8.053	0.558
285	750-770	0499-0679	1.914	2.067	1.47	0.153	0.444
286	750-770	0501-0736	2.328	9.648	1.959	7.32	0.369
287	750-770	0503-0757	2.261	5.489	2.101	3.228	0.16
288	750-770	0513-0453	3.03	4.752	2.26	1.722	0.77
289	750-770	0522-0834	2.934	3.429	3.568	0.495	0.634
290	750-770	0530-0178	2.424	2.616	1.965	0.192	0.459
291	750-770	0543-0643	2.047	5.497	1.709	3.45	0.338
292	750-770	0543-0720	2.093	2.43	1.774	0.337	0.319
293	750-770	0551-0578	2.541	5.923	1.567	3.382	0.974
294	750-770	0551-0806	2.225	8.031	1.794	5.806	0.431
295	750-770	0562-0600	2.52	6.105	1.791	3.585	0.729
296	750-770	0567-0321	2.786	3.993	1.744	1.207	1.042
297	750-770	0577-0107	2.11	3.265	1.769	1.155	0.341
298	750-770	0595-0667	2.257	8.912	1.717	6.655	0.54
299	750-770	0598-0657	2.063	5.755	1.223	3.692	0.84
300	750-770	0607-0276	2.415	3.433	1.749	1.018	0.666
301	750-770	0612-0156	1.966	4.543	1.877	2.577	0.089
302	750-770	0616-0278	2.661	8.137	1.78	5.476	0.881
303	750-770	0624-0528	2.24	8.341	2.098	6.101	0.142
304	750-770	0677-0525	1.918	3.735	1.665	1.817	0.253
305	750-770	0692-0613	2.33	3.694	1.997	1.364	0.333
306	750-770	0705-0444	2.422	3.781	1.762	1.359	0.66
307	750-770	0710-0696	2.862	3.703	1.808	0.841	1.054
308	750-770	0734-0463	2.332	4.878	1.457	2.546	0.875
309	750-770	0741-0508	2.613	3.055	2.451	0.442	0.162
310	750-770	0746-0558	2.438	3.117	1.77	0.679	0.668
311	750-770	0762-0316	1.938	2.775	1.638	0.837	0.3
312	750-770	0762-0451	2.971	3.339	1.541	0.368	1.43
313	750-770	0785-0757	2.145	2.355	2.223	0.21	0.078
314	750-770	0787-0332	2.195	6.29	1.834	4.095	0.361
315	750-770	0792-0619	3.004	9.717	1.796	6.713	1.208
316	750-770	0799-0587	2.305	4.829	1.819	2.524	0.486
317	750-770	0804-0602	1.672	2.729	2.008	1.057	0.336

## Sheet: Fig 1. h_line-intensity
Original distance	GT_Raw	Input_Raw	Output_Raw	Distance for Gaussian fit	GT_Gaussian Fit	Input_Gaussian Fit	Output_Gaussian Fit
0	43.938	1507.34	83.75	0	4.27	1136.92	370.963
1	8.985	1039.89	232.978	0.017	4.27	1141.56	370.963
2	1.268	1233.83	377.207	0.034	4.27	1146.27	370.963
3	15.995	3113.91	596.241	0.0511	4.27	1151.05	370.963
4	45.033	6211.96	1135.75	0.0681	4.27	1155.9	370.963
5	40.175	9924.92	2431.49	0.0851	4.27	1160.83	370.963
6	2656.99	12699.2	3990.5	0.1021	4.27	1165.84	370.963
7	31089.3	14426.5	12066.3	0.1191	4.27	1170.93	370.963
8	40535.7	13264	15088.3	0.1361	4.27	1176.09	370.963
9	14013.8	10623.9	7780.39	0.1532	4.27	1181.33	370.963
10	730.725	7954.15	1773.23	0.1702	4.27	1186.66	370.963
11	372.779	6683.78	553.327	0.1872	4.27	1192.06	370.963
12	425.763	5186.22	300.664	0.2042	4.27	1197.55	370.963
13	108.198	3545.09	176.489	0.2212	4.27	1203.12	370.963
14	267.594	2178.28	46.781	0.2382	4.27	1208.78	370.963
15	69.754	1203.11	23.233	0.2553	4.27	1214.52	370.963
16	89.314	608.621	13.34	0.2723	4.27	1220.34	370.963
17	61.688	480.281	93.25	0.2893	4.27	1226.26	370.963
				0.3063	4.27	1232.26	370.963
				0.3233	4.27	1238.35	370.963
				0.3403	4.27	1244.53	370.963
				0.3574	4.27	1250.81	370.963
				0.3744	4.27	1257.17	370.963
				0.3914	4.27	1263.63	370.963
				0.4084	4.27	1270.19	370.963
				0.4254	4.27	1276.84	370.963
				0.4424	4.27	1283.59	370.963
				0.4595	4.27	1290.43	370.963
				0.4765	4.27	1297.38	370.963
				0.4935	4.27	1304.42	370.963
				0.5105	4.27	1311.57	370.963
				0.5275	4.27	1318.82	370.963
				0.5445	4.27	1326.17	370.963
				0.5616	4.27	1333.63	370.963
				0.5786	4.27	1341.19	370.963
				0.5956	4.27	1348.86	370.963
				0.6126	4.27	1356.64	370.963
				0.6296	4.27	1364.53	370.963
				0.6466	4.27	1372.53	370.963
				0.6637	4.27	1380.64	370.963
				0.6807	4.27	1388.86	370.963
				0.6977	4.27	1397.19	370.963
				0.7147	4.27	1405.65	370.963
				0.7317	4.27	1414.21	370.963
				0.7487	4.27	1422.9	370.963
				0.7658	4.27	1431.7	370.963
				0.7828	4.27	1440.63	370.963
				0.7998	4.27	1449.67	370.963
				0.8168	4.27	1458.84	370.963
				0.8338	4.27	1468.13	370.963
				0.8509	4.27	1477.54	370.963
				0.8679	4.27	1487.09	370.963
				0.8849	4.27	1496.75	370.963
				0.9019	4.27	1506.55	370.963
				0.9189	4.27	1516.48	370.963
				0.9359	4.27	1526.54	370.963
				0.953	4.27	1536.72	370.963
				0.97	4.27	1547.05	370.963
				0.987	4.27	1557.5	370.963
				1.004	4.27	1568.1	370.963
				1.021	4.27	1578.83	370.963
				1.038	4.27	1589.7	370.963
				1.0551	4.27	1600.7	370.963
				1.0721	4.27	1611.85	370.963
				1.0891	4.27	1623.14	370.963
				1.1061	4.27	1634.58	370.963
				1.1231	4.27	1646.16	370.963
				1.1401	4.27	1657.88	370.963
				1.1572	4.27	1669.76	370.963
				1.1742	4.27	1681.78	370.963
				1.1912	4.27	1693.95	370.963
				1.2082	4.27	1706.27	370.963
				1.2252	4.27	1718.74	370.963
				1.2422	4.27	1731.37	370.963
				1.2593	4.27	1744.15	370.964
				1.2763	4.27	1757.09	370.964
				1.2933	4.27	1770.18	370.964
				1.3103	4.27	1783.44	370.964
				1.3273	4.27	1796.85	370.964
				1.3443	4.27	1810.42	370.964
				1.3614	4.27	1824.16	370.964
				1.3784	4.27	1838.06	370.964
				1.3954	4.27	1852.13	370.964
				1.4124	4.27	1866.36	370.964
				1.4294	4.27	1880.76	370.964
				1.4464	4.27	1895.33	370.964
				1.4635	4.27	1910.07	370.964
				1.4805	4.27	1924.97	370.964
				1.4975	4.27	1940.06	370.964
				1.5145	4.27	1955.31	370.964
				1.5315	4.27	1970.74	370.964
				1.5485	4.27	1986.35	370.964
				1.5656	4.27	2002.13	370.964
				1.5826	4.27	2018.1	370.964
				1.5996	4.27	2034.24	370.964
				1.6166	4.27	2050.56	370.964
				1.6336	4.27	2067.07	370.964
				1.6507	4.27	2083.76	370.965
				1.6677	4.27	2100.63	370.965
				1.6847	4.27	2117.69	370.965
				1.7017	4.27	2134.94	370.965
				1.7187	4.27	2152.37	370.965
				1.7357	4.27	2170	370.965
				1.7528	4.27	2187.81	370.965
				1.7698	4.27	2205.82	370.966
				1.7868	4.27	2224.02	370.966
				1.8038	4.27	2242.41	370.966
				1.8208	4.27	2261	370.966
				1.8378	4.27	2279.79	370.967
				1.8549	4.27	2298.77	370.967
				1.8719	4.27	2317.95	370.967
				1.8889	4.27	2337.34	370.968
				1.9059	4.27	2356.92	370.968
				1.9229	4.27	2376.7	370.968
				1.9399	4.27	2396.69	370.969
				1.957	4.27	2416.88	370.969
				1.974	4.27	2437.28	370.97
				1.991	4.27	2457.88	370.971
				2.008	4.27	2478.69	370.971
				2.025	4.27	2499.71	370.972
				2.042	4.27	2520.93	370.973
				2.0591	4.27	2542.37	370.974
				2.0761	4.27	2564.02	370.974
				2.0931	4.27	2585.88	370.975
				2.1101	4.27	2607.95	370.976
				2.1271	4.27	2630.24	370.978
				2.1441	4.27	2652.74	370.979
				2.1612	4.27	2675.46	370.98
				2.1782	4.27	2698.4	370.982
				2.1952	4.27	2721.55	370.983
				2.2122	4.27	2744.92	370.985
				2.2292	4.27	2768.51	370.987
				2.2462	4.27	2792.32	370.989
				2.2633	4.27	2816.35	370.991
				2.2803	4.27	2840.61	370.993
				2.2973	4.27	2865.08	370.996
				2.3143	4.27	2889.78	370.999
				2.3313	4.27	2914.7	371.002
				2.3483	4.27	2939.85	371.005
				2.3654	4.27	2965.23	371.008
				2.3824	4.27	2990.83	371.012
				2.3994	4.27	3016.65	371.016
				2.4164	4.27	3042.71	371.021
				2.4334	4.27	3068.99	371.025
				2.4505	4.27	3095.5	371.031
				2.4675	4.27	3122.24	371.036
				2.4845	4.27	3149.21	371.042
				2.5015	4.27	3176.41	371.048
				2.5185	4.27	3203.84	371.055
				2.5355	4.27	3231.5	371.063
				2.5526	4.27	3259.4	371.071
				2.5696	4.27	3287.53	371.08
				2.5866	4.27	3315.89	371.089
				2.6036	4.27	3344.48	371.099
				2.6206	4.27	3373.3	371.11
				2.6376	4.27	3402.36	371.122
				2.6547	4.27	3431.66	371.134
				2.6717	4.27	3461.19	371.148
				2.6887	4.27	3490.95	371.162
				2.7057	4.27	3520.95	371.178
				2.7227	4.27	3551.19	371.194
				2.7397	4.271	3581.66	371.212
				2.7568	4.271	3612.36	371.232
				2.7738	4.271	3643.3	371.253
				2.7908	4.271	3674.48	371.275
				2.8078	4.271	3705.9	371.299
				2.8248	4.271	3737.55	371.324
				2.8418	4.271	3769.43	371.352
				2.8589	4.271	3801.55	371.381
				2.8759	4.271	3833.91	371.413
				2.8929	4.272	3866.51	371.447
				2.9099	4.272	3899.34	371.483
				2.9269	4.272	3932.41	371.522
				2.9439	4.272	3965.71	371.564
				2.961	4.272	3999.25	371.609
				2.978	4.273	4033.02	371.657
				2.995	4.273	4067.03	371.708
				3.012	4.274	4101.27	371.762
				3.029	4.274	4135.75	371.821
				3.046	4.274	4170.46	371.884
				3.0631	4.275	4205.41	371.95
				3.0801	4.276	4240.59	372.022
				3.0971	4.276	4276	372.098
				3.1141	4.277	4311.65	372.18
				3.1311	4.278	4347.53	372.267
				3.1481	4.279	4383.64	372.36
				3.1652	4.28	4419.98	372.459
				3.1822	4.281	4456.55	372.565
				3.1992	4.283	4493.35	372.678
				3.2162	4.284	4530.38	372.798
				3.2332	4.286	4567.64	372.927
				3.2503	4.288	4605.13	373.064
				3.2673	4.29	4642.84	373.21
				3.2843	4.292	4680.78	373.365
				3.3013	4.295	4718.95	373.53
				3.3183	4.297	4757.34	373.706
				3.3353	4.301	4795.95	373.894
				3.3524	4.304	4834.79	374.093
				3.3694	4.308	4873.85	374.306
				3.3864	4.312	4913.13	374.531
				3.4034	4.317	4952.62	374.771
				3.4204	4.323	4992.34	375.026
				3.4374	4.329	5032.28	375.297
				3.4545	4.335	5072.43	375.585
				3.4715	4.343	5112.79	375.891
				3.4885	4.351	5153.37	376.215
				3.5055	4.36	5194.16	376.56
				3.5225	4.37	5235.16	376.926
				3.5395	4.381	5276.38	377.314
				3.5566	4.393	5317.8	377.725
				3.5736	4.407	5359.42	378.162
				3.5906	4.422	5401.25	378.624
				3.6076	4.438	5443.29	379.114
				3.6246	4.457	5485.53	379.634
				3.6416	4.477	5527.97	380.184
				3.6587	4.499	5570.61	380.766
				3.6757	4.524	5613.44	381.383
				3.6927	4.551	5656.47	382.036
				3.7097	4.581	5699.7	382.726
				3.7267	4.613	5743.12	383.457
				3.7437	4.649	5786.72	384.229
				3.7608	4.689	5830.52	385.045
				3.7778	4.733	5874.5	385.908
				3.7948	4.781	5918.67	386.82
				3.8118	4.834	5963.02	387.783
				3.8288	4.892	6007.54	388.8
				3.8458	4.955	6052.25	389.874
				3.8629	5.025	6097.14	391.007
				3.8799	5.102	6142.19	392.203
				3.8969	5.186	6187.42	393.465
				3.9139	5.278	6232.82	394.795
				3.9309	5.378	6278.39	396.197
				3.9479	5.489	6324.12	397.676
				3.965	5.609	6370.01	399.233
				3.982	5.741	6416.07	400.874
				3.999	5.886	6462.28	402.602
				4.016	6.044	6508.65	404.421
				4.033	6.216	6555.17	406.336
				4.0501	6.404	6601.84	408.351
				4.0671	6.61	6648.66	410.471
				4.0841	6.834	6695.62	412.7
				4.1011	7.078	6742.72	415.044
				4.1181	7.344	6789.97	417.507
				4.1351	7.634	6837.35	420.096
				4.1522	7.95	6884.87	422.815
				4.1692	8.294	6932.51	425.671
				4.1862	8.668	6980.29	428.669
				4.2032	9.075	7028.19	431.817
				4.2202	9.517	7076.21	435.119
				4.2372	9.998	7124.35	438.584
				4.2543	10.52	7172.61	442.218
				4.2713	11.086	7220.98	446.028
				4.2883	11.701	7269.47	450.021
				4.3053	12.368	7318.06	454.206
				4.3223	13.09	7366.75	458.589
				4.3393	13.873	7415.54	463.18
				4.3564	14.721	7464.43	467.987
				4.3734	15.639	7513.42	473.019
				4.3904	16.633	7562.49	478.284
				4.4074	17.707	7611.66	483.791
				4.4244	18.869	7660.9	489.552
				4.4414	20.125	7710.23	495.574
				4.4585	21.481	7759.64	501.869
				4.4755	22.945	7809.12	508.448
				4.4925	24.525	7858.67	515.32
				4.5095	26.229	7908.28	522.496
				4.5265	28.066	7957.96	529.989
				4.5435	30.046	8007.7	537.81
				4.5606	32.179	8057.49	545.971
				4.5776	34.476	8107.34	554.485
				4.5946	36.947	8157.23	563.363
				4.6116	39.606	8207.17	572.62
				4.6286	42.464	8257.15	582.268
				4.6456	45.537	8307.16	592.322
				4.6627	48.837	8357.21	602.795
				4.6797	52.381	8407.29	613.701
				4.6967	56.184	8457.39	625.056
				4.7137	60.265	8507.51	636.874
				4.7307	64.64	8557.65	649.17
				4.7477	69.329	8607.81	661.962
				4.7648	74.352	8657.97	675.264
				4.7818	79.731	8708.14	689.092
				4.7988	85.488	8758.31	703.465
				4.8158	91.647	8808.47	718.398
				4.8328	98.233	8858.63	733.91
				4.8498	105.273	8908.78	750.017
				4.8669	112.793	8958.91	766.739
				4.8839	120.823	9009.02	784.092
				4.9009	129.395	9059.11	802.097
				4.9179	138.539	9109.17	820.772
				4.9349	148.29	9159.19	840.136
				4.952	158.683	9209.18	860.209
				4.969	169.755	9259.13	881.011
				4.986	181.545	9309.03	902.562
				5.003	194.095	9358.89	924.883
				5.02	207.446	9408.68	947.993
				5.037	221.643	9458.42	971.915
				5.0541	236.734	9508.1	996.669
				5.0711	252.765	9557.71	1022.28
				5.0881	269.788	9607.25	1048.76
				5.1051	287.857	9656.7	1076.14
				5.1221	307.026	9706.08	1104.44
				5.1391	327.352	9755.38	1133.68
				5.1562	348.896	9804.58	1163.88
				5.1732	371.72	9853.69	1195.07
				5.1902	395.888	9902.7	1227.27
				5.2072	421.467	9951.6	1260.5
				5.2242	448.527	10000.4	1294.78
				5.2412	477.141	10049.1	1330.14
				5.2583	507.382	10097.7	1366.61
				5.2753	539.329	10146.1	1404.19
				5.2923	573.061	10194.4	1442.92
				5.3093	608.663	10242.6	1482.82
				5.3263	646.217	10290.6	1523.9
				5.3433	685.814	10338.6	1566.2
				5.3604	727.544	10386.3	1609.74
				5.3774	771.503	10433.9	1654.54
				5.3944	817.785	10481.4	1700.62
				5.4114	866.49	10528.7	1748
				5.4284	917.723	10575.8	1796.71
				5.4454	971.585	10622.8	1846.76
				5.4625	1028.18	10669.6	1898.18
				5.4795	1087.63	10716.2	1950.99
				5.4965	1150.05	10762.6	2005.21
				5.5135	1215.54	10808.9	2060.86
				5.5305	1284.22	10854.9	2117.96
				5.5475	1356.23	10900.8	2176.53
				5.5646	1431.67	10946.5	2236.59
				5.5816	1510.69	10991.9	2298.15
				5.5986	1593.39	11037.1	2361.24
				5.6156	1679.92	11082.2	2425.87
				5.6326	1770.41	11127	2492.05
				5.6496	1864.99	11171.5	2559.82
				5.6667	1963.8	11215.9	2629.17
				5.6837	2066.97	11260	2700.12
				5.7007	2174.65	11303.9	2772.69
				5.7177	2286.98	11347.5	2846.89
				5.7347	2404.09	11390.9	2922.74
				5.7518	2526.14	11434	3000.24
				5.7688	2653.25	11476.9	3079.4
				5.7858	2785.59	11519.5	3160.23
				5.8028	2923.3	11561.9	3242.75
				5.8198	3066.51	11604	3326.95
				5.8368	3215.37	11645.8	3412.84
				5.8539	3370.04	11687.3	3500.43
				5.8709	3530.65	11728.5	3589.73
				5.8879	3697.34	11769.5	3680.73
				5.9049	3870.26	11810.1	3773.44
				5.9219	4049.55	11850.5	3867.85
				5.9389	4235.36	11890.5	3963.96
				5.956	4427.8	11930.3	4061.78
				5.973	4627.02	11969.7	4161.29
				5.99	4833.15	12008.9	4262.5
				6.007	5046.32	12047.7	4365.39
				6.024	5266.65	12086.2	4469.95
				6.041	5494.26	12124.3	4576.18
				6.0581	5729.27	12162.1	4684.07
				6.0751	5971.79	12199.6	4793.59
				6.0921	6221.93	12236.8	4904.74
				6.1091	6479.79	12273.6	5017.5
				6.1261	6745.47	12310	5131.86
				6.1431	7019.04	12346.1	5247.78
				6.1602	7300.6	12381.9	5365.25
				6.1772	7590.22	12417.3	5484.25
				6.1942	7887.97	12452.3	5604.75
				6.2112	8193.91	12486.9	5726.73
				6.2282	8508.08	12521.2	5850.15
				6.2452	8830.55	12555.1	5974.99
				6.2623	9161.32	12588.6	6101.21
				6.2793	9500.43	12621.8	6228.78
				6.2963	9847.9	12654.5	6357.67
				6.3133	10203.7	12686.9	6487.83
				6.3303	10567.9	12718.8	6619.23
				6.3473	10940.4	12750.4	6751.83
				6.3644	11321.2	12781.5	6885.58
				6.3814	11710.3	12812.3	7020.44
				6.3984	12107.5	12842.6	7156.37
				6.4154	12512.9	12872.5	7293.3
				6.4324	12926.4	12902	7431.21
				6.4494	13347.8	12931.1	7570.02
				6.4665	13777.1	12959.8	7709.69
				6.4835	14214.2	12988	7850.17
				6.5005	14658.8	13015.8	7991.4
				6.5175	15110.9	13043.2	8133.31
				6.5345	15570.3	13070.1	8275.85
				6.5516	16036.8	13096.6	8418.95
				6.5686	16510.3	13122.7	8562.57
				6.5856	16990.5	13148.3	8706.62
				6.6026	17477.1	13173.4	8851.04
				6.6196	17970.1	13198.1	8995.76
				6.6366	18469	13222.3	9140.73
				6.6537	18973.8	13246.1	9285.85
				6.6707	19484	13269.5	9431.06
				6.6877	19999.3	13292.3	9576.3
				6.7047	20519.6	13314.7	9721.49
				6.7217	21044.4	13336.6	9866.54
				6.7387	21573.4	13358.1	10011.4
				6.7558	22106.2	13379	10155.9
				6.7728	22642.6	13399.5	10300.1
				6.7898	23182	13419.5	10443.9
				6.8068	23724.2	13439.1	10587.1
				6.8238	24268.8	13458.1	10729.8
				6.8408	24815.2	13476.7	10871.7
				6.8579	25363	13494.8	11012.9
				6.8749	25911.9	13512.3	11153.2
				6.8919	26461.4	13529.4	11292.6
				6.9089	27011	13546	11431
				6.9259	27560.3	13562.1	11568.3
				6.9429	28108.7	13577.7	11704.4
				6.96	28655.8	13592.8	11839.2
				6.977	29201	13607.4	11972.7
				6.994	29744	13621.5	12104.7
				7.011	30284.1	13635.1	12235.2
				7.028	30820.8	13648.1	12364.1
				7.045	31353.7	13660.7	12491.4
				7.0621	31882.1	13672.7	12616.8
				7.0791	32405.6	13684.3	12740.4
				7.0961	32923.7	13695.3	12862.1
				7.1131	33435.8	13705.8	12981.7
				7.1301	33941.3	13715.8	13099.3
				7.1471	34439.7	13725.3	13214.6
				7.1642	34930.6	13734.2	13327.8
				7.1812	35413.3	13742.6	13438.5
				7.1982	35887.4	13750.5	13546.9
				7.2152	36352.3	13757.9	13652.8
				7.2322	36807.5	13764.8	13756.1
				7.2492	37252.4	13771.1	13856.8
				7.2663	37686.7	13776.9	13954.8
				7.2833	38109.7	13782.2	14050
				7.3003	38521.1	13787	14142.4
				7.3173	38920.2	13791.2	14231.8
				7.3343	39306.7	13794.9	14318.3
				7.3514	39680.1	13798.1	14401.8
				7.3684	40039.9	13800.8	14482.1
				7.3854	40385.8	13802.9	14559.3
				7.4024	40717.2	13804.5	14633.3
				7.4194	41033.8	13805.5	14704
				7.4364	41335.3	13806.1	14771.5
				7.4535	41621.1	13806.1	14835.5
				7.4705	41891.1	13805.6	14896.1
				7.4875	42144.8	13804.5	14953.3
				7.5045	42381.9	13802.9	15006.9
				7.5215	42602.2	13800.8	15057
				7.5385	42805.3	13798.2	15103.5
				7.5556	42991	13795	15146.4
				7.5726	43159.1	13791.3	15185.7
				7.5896	43309.4	13787.1	15221.2
				7.6066	43441.6	13782.3	15253.1
				7.6236	43555.7	13777.1	15281.2
				7.6406	43651.3	13771.3	15305.6
				7.6577	43728.5	13764.9	15326.2
				7.6747	43787.2	13758.1	15343
				7.6917	43827.2	13750.7	15356.1
				7.7087	43848.5	13742.8	15365.3
				7.7257	43851.1	13734.4	15370.7
				7.7427	43834.9	13725.4	15372.2
				7.7598	43800.1	13716	15370
				7.7768	43746.6	13706	15363.9
				7.7938	43674.5	13695.5	15354
				7.8108	43583.9	13684.5	15340.3
				7.8278	43474.9	13673	15322.9
				7.8448	43347.7	13660.9	15301.6
				7.8619	43202.4	13648.4	15276.5
				7.8789	43039.2	13635.3	15247.7
				7.8959	42858.3	13621.8	15215.2
				7.9129	42659.9	13607.7	15179
				7.9299	42444.3	13593.1	15139.1
				7.9469	42211.8	13578	15095.5
				7.964	41962.7	13562.4	15048.4
				7.981	41697.2	13546.4	14997.7
				7.998	41415.6	13529.8	14943.4
				8.015	41118.5	13512.7	14885.6
				8.032	40806	13495.1	14824.4
				8.049	40478.6	13477.1	14759.8
				8.0661	40136.7	13458.5	14691.8
				8.0831	39780.7	13439.5	14620.5
				8.1001	39411	13420	14545.9
				8.1171	39028.1	13400	14468.1
				8.1341	38632.3	13379.5	14387.2
				8.1512	38224.3	13358.5	14303.2
				8.1682	37804.5	13337.1	14216.2
				8.1852	37373.2	13315.2	14126.2
				8.2022	36931.2	13292.8	14033.4
				8.2192	36478.7	13269.9	13937.7
				8.2362	36016.5	13246.6	13839.2
				8.2533	35544.9	13222.9	13738
				8.2703	35064.5	13198.6	13634.2
				8.2873	34575.8	13173.9	13527.9
				8.3043	34079.4	13148.8	13419.1
				8.3213	33575.8	13123.2	13307.9
				8.3383	33065.5	13097.2	13194.4
				8.3554	32549	13070.7	13078.6
				8.3724	32026.9	13043.8	12960.7
				8.3894	31499.8	13016.4	12840.7
				8.4064	30968.1	12988.6	12718.7
				8.4234	30432.4	12960.4	12594.7
				8.4404	29893.2	12931.7	12469
				8.4575	29351	12902.7	12341.4
				8.4745	28806.3	12873.2	12212.2
				8.4915	28259.7	12843.2	12081.5
				8.5085	27711.6	12812.9	11949.1
				8.5255	27162.5	12782.2	11815.4
				8.5425	26612.9	12751	11680.4
				8.5596	26063.4	12719.5	11544.1
				8.5766	25514.3	12687.5	11406.6
				8.5936	24966.1	12655.2	11268
				8.6106	24419.2	12622.5	11128.4
				8.6276	23874.1	12589.3	10988
				8.6446	23331.3	12555.8	10846.6
				8.6617	22791	12521.9	10704.6
				8.6787	22253.8	12487.7	10561.8
				8.6957	21719.9	12453	10418.5
				8.7127	21189.8	12418	10274.6
				8.7297	20663.8	12382.6	10130.4
				8.7467	20142.3	12346.9	9985.76
				8.7638	19625.5	12310.8	9840.88
				8.7808	19113.9	12274.4	9695.79
				8.7978	18607.6	12237.6	9550.59
				8.8148	18107	12200.4	9405.36
				8.8318	17612.4	12162.9	9260.15
				8.8488	17124	12125.1	9115.05
				8.8659	16642	12087	8970.13
				8.8829	16166.7	12048.5	8825.45
				8.8999	15698.2	12009.7	8681.09
				8.9169	15236.8	11970.6	8537.11
				8.9339	14782.7	11931.1	8393.58
				8.951	14336	11891.4	8250.58
				8.968	13896.8	11851.3	8108.14
				8.985	13465.4	11811	7966.34
				9.002	13041.8	11770.3	7825.25
				9.019	12626.1	11729.4	7684.91
				9.036	12218.5	11688.1	7545.38
				9.0531	11819	11646.6	7406.73
				9.0701	11427.6	11604.8	7268.99
				9.0871	11044.6	11562.8	7132.23
				9.1041	10669.8	11520.4	6996.49
				9.1211	10303.3	11477.8	6861.82
				9.1381	9945.16	11434.9	6728.28
				9.1552	9595.38	11391.8	6595.89
				9.1722	9253.96	11348.4	6464.7
				9.1892	8920.9	11304.8	6334.76
				9.2062	8596.15	11260.9	6206.1
				9.2232	8279.68	11216.8	6078.76
				9.2402	7971.49	11172.5	5952.79
				9.2573	7671.48	11127.9	5828.2
				9.2743	7379.64	11083.1	5705.03
				9.2913	7095.85	11038.1	5583.31
				9.3083	6820.08	10992.9	5463.07
				9.3253	6552.25	10947.4	5344.35
				9.3423	6292.24	10901.8	5227.15
				9.3594	6039.98	10855.9	5111.5
				9.3764	5795.37	10809.9	4997.43
				9.3934	5558.3	10763.6	4884.95
				9.4104	5328.65	10717.2	4774.08
				9.4274	5106.33	10670.6	4664.85
				9.4444	4891.2	10623.8	4557.26
				9.4615	4683.15	10576.8	4451.32
				9.4785	4482.03	10529.7	4347.05
				9.4955	4287.73	10482.4	4244.46
				9.5125	4100.12	10434.9	4143.56
				9.5295	3919.05	10387.3	4044.34
				9.5465	3744.38	10339.6	3946.82
				9.5636	3575.99	10291.7	3851.01
				9.5806	3413.71	10243.6	3756.9
				9.5976	3257.43	10195.4	3664.5
				9.6146	3106.97	10147.1	3573.8
				9.6316	2962.21	10098.7	3484.8
				9.6486	2823.01	10050.1	3397.51
				9.6657	2689.21	10001.4	3311.92
				9.6827	2560.66	9952.63	3228.01
				9.6997	2437.24	9903.73	3145.8
				9.7167	2318.78	9854.72	3065.26
				9.7337	2205.14	9805.61	2986.4
				9.7508	2096.2	9756.41	2909.19
				9.7678	1991.8	9707.12	2833.64
				9.7848	1891.81	9657.75	2759.73
				9.8018	1796.07	9608.29	2687.44
				9.8188	1704.47	9558.75	2616.77
				9.8358	1616.86	9509.15	2547.71
				9.8529	1533.11	9459.47	2480.22
				9.8699	1453.09	9409.73	2414.31
				9.8869	1376.68	9359.93	2349.96
				9.9039	1303.74	9310.08	2287.14
				9.9209	1234.15	9260.18	2225.84
				9.9379	1167.79	9210.23	2166.05
				9.955	1104.54	9160.24	2107.75
				9.972	1044.29	9110.22	2050.91
				9.989	986.91	9060.16	1995.51
				10.006	932.302	9010.07	1941.54
				10.023	880.358	8959.96	1888.98
				10.04	830.965	8909.83	1837.8
				10.0571	784.024	8859.68	1787.99
				10.0741	739.437	8809.53	1739.52
				10.0911	697.101	8759.36	1692.37
				10.1081	656.924	8709.19	1646.52
				10.1251	618.816	8659.02	1601.94
				10.1421	582.685	8608.86	1558.63
				10.1592	548.447	8558.71	1516.54
				10.1762	516.015	8508.57	1475.67
				10.1932	485.311	8458.44	1435.98
				10.2102	456.258	8408.34	1397.45
				10.2272	428.776	8358.26	1360.07
				10.2442	402.795	8308.21	1323.81
				10.2613	378.246	8258.2	1288.64
				10.2783	355.058	8208.22	1254.54
				10.2953	333.167	8158.28	1221.49
				10.3123	312.511	8108.38	1189.48
				10.3293	293.029	8058.54	1158.46
				10.3463	274.663	8008.74	1128.43
				10.3634	257.356	7959	1099.36
				10.3804	241.056	7909.32	1071.22
				10.3974	225.712	7859.71	1044.01
				10.4144	211.273	7810.16	1017.68
				10.4314	197.693	7760.68	992.225
				10.4484	184.928	7711.27	967.621
				10.4655	172.932	7661.94	943.844
				10.4825	161.665	7612.69	920.874
				10.4995	151.089	7563.53	898.692
				10.5165	141.164	7514.45	877.275
				10.5335	131.857	7465.46	856.604
				10.5506	123.131	7416.57	836.658
				10.5676	114.954	7367.77	817.416
				10.5846	107.297	7319.08	798.862
				10.6016	100.127	7270.48	780.974
				10.6186	93.419	7222	763.733
				10.6356	87.145	7173.63	747.122
				10.6527	81.279	7125.37	731.121
				10.6697	75.798	7077.22	715.713
				10.6867	70.679	7029.2	700.881
				10.7037	65.9	6981.29	686.605
				10.7207	61.44	6933.52	672.871
				10.7377	57.281	6885.87	659.661
				10.7548	53.403	6838.35	646.958
				10.7718	49.789	6790.97	634.747
				10.7888	46.423	6743.72	623.012
				10.8058	43.289	6696.61	611.738
				10.8228	40.373	6649.64	600.91
				10.8398	37.661	6602.82	590.512
				10.8569	35.139	6556.15	580.531
				10.8739	32.795	6509.62	570.954
				10.8909	30.618	6463.25	561.765
				10.9079	28.597	6417.04	552.952
				10.9249	26.721	6370.98	544.501
				10.9419	24.981	6325.08	536.401
				10.959	23.368	6279.35	528.64
				10.976	21.873	6233.78	521.203
				10.993	20.488	6188.38	514.081
				11.01	19.206	6143.14	507.262
				11.027	18.019	6098.08	500.735
				11.044	16.921	6053.19	494.489
				11.0611	15.906	6008.48	488.513
				11.0781	14.967	5963.95	482.798
				11.0951	14.1	5919.6	477.334
				11.1121	13.3	5875.43	472.111
				11.1291	12.561	5831.44	467.12
				11.1461	11.879	5787.64	462.352
				11.1632	11.251	5744.03	457.798
				11.1802	10.671	5700.61	453.45
				11.1972	10.138	5657.38	449.3
				11.2142	9.646	5614.35	445.34
				11.2312	9.193	5571.5	441.562
				11.2482	8.777	5528.86	437.959
				11.2653	8.394	5486.42	434.523
				11.2823	8.042	5444.18	431.249
				11.2993	7.719	5402.14	428.128
				11.3163	7.422	5360.3	425.155
				11.3333	7.149	5318.67	422.324
				11.3504	6.899	5277.24	419.628
				11.3674	6.669	5236.03	417.062
				11.3844	6.459	5195.02	414.62
				11.4014	6.266	5154.23	412.297
				11.4184	6.09	5113.64	410.088
				11.4354	5.928	5073.27	407.987
				11.4525	5.78	5033.12	405.99
				11.4695	5.645	4993.18	404.092
				11.4865	5.521	4953.46	402.29
				11.5035	5.408	4913.95	400.577
				11.5205	5.304	4874.67	398.952
				11.5375	5.21	4835.61	397.408
				11.5546	5.124	4796.77	395.944
				11.5716	5.046	4758.15	394.554
				11.5886	4.974	4719.75	393.236
				11.6056	4.909	4681.58	391.987
				11.6226	4.849	4643.64	390.802
				11.6396	4.795	4605.92	389.68
				11.6567	4.746	4568.43	388.616
				11.6737	4.701	4531.16	387.609
				11.6907	4.66	4494.13	386.655
				11.7077	4.623	4457.32	385.752
				11.7247	4.589	4420.75	384.898
				11.7417	4.559	4384.4	384.089
				11.7588	4.531	4348.28	383.324
				11.7758	4.506	4312.4	382.601
				11.7928	4.483	4276.75	381.917
				11.8098	4.462	4241.33	381.271
				11.8268	4.443	4206.15	380.661
				11.8438	4.426	4171.2	380.084
				11.8609	4.411	4136.48	379.54
				11.8779	4.397	4101.99	379.026
				11.8949	4.384	4067.75	378.54
				11.9119	4.373	4033.73	378.083
				11.9289	4.363	3999.95	377.651
				11.9459	4.353	3966.41	377.243
				11.963	4.345	3933.1	376.859
				11.98	4.337	3900.03	376.498
				11.997	4.331	3867.2	376.157
				12.014	4.324	3834.59	375.835
				12.031	4.319	3802.23	375.533
				12.048	4.314	3770.11	375.248
				12.0651	4.309	3738.21	374.98
				12.0821	4.305	3706.56	374.728
				12.0991	4.302	3675.14	374.49
				12.1161	4.298	3643.96	374.267
				12.1331	4.295	3613.01	374.057
				12.1502	4.293	3582.3	373.86
				12.1672	4.29	3551.83	373.674
				12.1842	4.288	3521.59	373.5
				12.2012	4.286	3491.58	373.337
				12.2182	4.284	3461.81	373.183
				12.2352	4.283	3432.28	373.039
				12.2523	4.282	3402.98	372.904
				12.2693	4.28	3373.91	372.777
				12.2863	4.279	3345.08	372.658
				12.3033	4.278	3316.48	372.546
				12.3203	4.277	3288.12	372.441
				12.3373	4.277	3259.99	372.343
				12.3544	4.276	3232.09	372.251
				12.3714	4.275	3204.42	372.165
				12.3884	4.275	3176.98	372.084
				12.4054	4.274	3149.78	372.009
				12.4224	4.274	3122.8	371.938
				12.4394	4.273	3096.06	371.872
				12.4565	4.273	3069.54	371.81
				12.4735	4.273	3043.26	371.752
				12.4905	4.272	3017.2	371.698
				12.5075	4.272	2991.37	371.648
				12.5245	4.272	2965.76	371.601
				12.5415	4.272	2940.39	371.556
				12.5586	4.271	2915.23	371.515
				12.5756	4.271	2890.3	371.477
				12.5926	4.271	2865.6	371.441
				12.6096	4.271	2841.12	371.407
				12.6266	4.271	2816.86	371.376
				12.6436	4.271	2792.82	371.347
				12.6607	4.271	2769.01	371.32
				12.6777	4.271	2745.41	371.294
				12.6947	4.271	2722.04	371.271
				12.7117	4.27	2698.88	371.249
				12.7287	4.27	2675.94	371.228
				12.7457	4.27	2653.22	371.209
				12.7628	4.27	2630.71	371.191
				12.7798	4.27	2608.42	371.175
				12.7968	4.27	2586.34	371.159
				12.8138	4.27	2564.48	371.145
				12.8308	4.27	2542.82	371.132
				12.8478	4.27	2521.38	371.119
				12.8649	4.27	2500.15	371.108
				12.8819	4.27	2479.13	371.097
				12.8989	4.27	2458.31	371.087
				12.9159	4.27	2437.71	371.078
				12.9329	4.27	2417.31	371.069
				12.95	4.27	2397.11	371.062
				12.967	4.27	2377.12	371.054
				12.984	4.27	2357.33	371.047
				13.001	4.27	2337.74	371.041
				13.018	4.27	2318.36	371.035
				13.035	4.27	2299.17	371.03
				13.0521	4.27	2280.18	371.025
				13.0691	4.27	2261.39	371.02
				13.0861	4.27	2242.8	371.016
				13.1031	4.27	2224.4	371.012
				13.1201	4.27	2206.2	371.008
				13.1371	4.27	2188.19	371.004
				13.1542	4.27	2170.37	371.001
				13.1712	4.27	2152.74	370.998
				13.1882	4.27	2135.3	370.995
				13.2052	4.27	2118.05	370.993
				13.2222	4.27	2100.99	370.991
				13.2392	4.27	2084.11	370.988
				13.2563	4.27	2067.41	370.986
				13.2733	4.27	2050.91	370.985
				13.2903	4.27	2034.58	370.983
				13.3073	4.27	2018.43	370.981
				13.3243	4.27	2002.47	370.98
				13.3413	4.27	1986.68	370.979
				13.3584	4.27	1971.07	370.977
				13.3754	4.27	1955.63	370.976
				13.3924	4.27	1940.38	370.975
				13.4094	4.27	1925.29	370.974
				13.4264	4.27	1910.38	370.973
				13.4434	4.27	1895.64	370.973
				13.4605	4.27	1881.06	370.972
				13.4775	4.27	1866.66	370.971
				13.4945	4.27	1852.43	370.97
				13.5115	4.27	1838.36	370.97
				13.5285	4.27	1824.45	370.969
				13.5455	4.27	1810.71	370.969
				13.5626	4.27	1797.13	370.968
				13.5796	4.27	1783.72	370.968
				13.5966	4.27	1770.46	370.968
				13.6136	4.27	1757.36	370.967
				13.6306	4.27	1744.42	370.967
				13.6476	4.27	1731.63	370.967
				13.6647	4.27	1719.01	370.966
				13.6817	4.27	1706.53	370.966
				13.6987	4.27	1694.2	370.966
				13.7157	4.27	1682.03	370.966
				13.7327	4.27	1670.01	370.965
				13.7498	4.27	1658.13	370.965
				13.7668	4.27	1646.4	370.965
				13.7838	4.27	1634.82	370.965
				13.8008	4.27	1623.38	370.965
				13.8178	4.27	1612.09	370.965
				13.8348	4.27	1600.94	370.965
				13.8519	4.27	1589.93	370.964
				13.8689	4.27	1579.06	370.964
				13.8859	4.27	1568.32	370.964
				13.9029	4.27	1557.72	370.964
				13.9199	4.27	1547.27	370.964
				13.9369	4.27	1536.94	370.964
				13.954	4.27	1526.75	370.964
				13.971	4.27	1516.69	370.964
				13.988	4.27	1506.76	370.964
				14.005	4.27	1496.96	370.964
				14.022	4.27	1487.29	370.964
				14.039	4.27	1477.74	370.964
				14.0561	4.27	1468.33	370.964
				14.0731	4.27	1459.03	370.964
				14.0901	4.27	1449.86	370.964
				14.1071	4.27	1440.82	370.964
				14.1241	4.27	1431.89	370.964
				14.1411	4.27	1423.08	370.964
				14.1582	4.27	1414.39	370.964
				14.1752	4.27	1405.83	370.964
				14.1922	4.27	1397.37	370.964
				14.2092	4.27	1389.03	370.964
				14.2262	4.27	1380.81	370.964
				14.2432	4.27	1372.7	370.963
				14.2603	4.27	1364.7	370.963
				14.2773	4.27	1356.81	370.963
				14.2943	4.27	1349.03	370.963
				14.3113	4.27	1341.35	370.963
				14.3283	4.27	1333.79	370.963
				14.3453	4.27	1326.33	370.963
				14.3624	4.27	1318.97	370.963
				14.3794	4.27	1311.72	370.963
				14.3964	4.27	1304.57	370.963
				14.4134	4.27	1297.53	370.963
				14.4304	4.27	1290.58	370.963
				14.4474	4.27	1283.73	370.963
				14.4645	4.27	1276.98	370.963
				14.4815	4.27	1270.33	370.963
				14.4985	4.27	1263.77	370.963
				14.5155	4.27	1257.31	370.963
				14.5325	4.27	1250.94	370.963
				14.5495	4.27	1244.66	370.963
				14.5666	4.27	1238.48	370.963
				14.5836	4.27	1232.39	370.963
				14.6006	4.27	1226.38	370.963
				14.6176	4.27	1220.47	370.963
				14.6346	4.27	1214.64	370.963
				14.6517	4.27	1208.9	370.963
				14.6687	4.27	1203.24	370.963
				14.6857	4.27	1197.67	370.963
				14.7027	4.27	1192.18	370.963
				14.7197	4.27	1186.77	370.963
				14.7367	4.27	1181.45	370.963
				14.7538	4.27	1176.2	370.963
				14.7708	4.27	1171.04	370.963
				14.7878	4.27	1165.95	370.963
				14.8048	4.27	1160.94	370.963
				14.8218	4.27	1156.01	370.963
				14.8388	4.27	1151.15	370.963
				14.8559	4.27	1146.37	370.963
				14.8729	4.27	1141.66	370.963
				14.8899	4.27	1137.02	370.963
				14.9069	4.27	1132.46	370.963
				14.9239	4.27	1127.96	370.963
				14.9409	4.27	1123.54	370.963
				14.958	4.27	1119.19	370.963
				14.975	4.27	1114.9	370.963
				14.992	4.27	1110.68	370.963
				15.009	4.27	1106.53	370.963
				15.026	4.27	1102.44	370.963
				15.043	4.27	1098.42	370.963
				15.0601	4.27	1094.47	370.963
				15.0771	4.27	1090.57	370.963
				15.0941	4.27	1086.74	370.963
				15.1111	4.27	1082.97	370.963
				15.1281	4.27	1079.26	370.963
				15.1451	4.27	1075.61	370.963
				15.1622	4.27	1072.02	370.963
				15.1792	4.27	1068.49	370.963
				15.1962	4.27	1065.01	370.963
				15.2132	4.27	1061.6	370.963
				15.2302	4.27	1058.23	370.963
				15.2472	4.27	1054.93	370.963
				15.2643	4.27	1051.67	370.963
				15.2813	4.27	1048.48	370.963
				15.2983	4.27	1045.33	370.963
				15.3153	4.27	1042.24	370.963
				15.3323	4.27	1039.19	370.963
				15.3493	4.27	1036.2	370.963
				15.3664	4.27	1033.26	370.963
				15.3834	4.27	1030.37	370.963
				15.4004	4.27	1027.53	370.963
				15.4174	4.27	1024.73	370.963
				15.4344	4.27	1021.98	370.963
				15.4515	4.27	1019.28	370.963
				15.4685	4.27	1016.62	370.963
				15.4855	4.27	1014.01	370.963
				15.5025	4.27	1011.45	370.963
				15.5195	4.27	1008.93	370.963
				15.5365	4.27	1006.45	370.963
				15.5536	4.27	1004.01	370.963
				15.5706	4.27	1001.62	370.963
				15.5876	4.27	999.266	370.963
				15.6046	4.27	996.954	370.963
				15.6216	4.27	994.682	370.963
				15.6386	4.27	992.451	370.963
				15.6557	4.27	990.258	370.963
				15.6727	4.27	988.104	370.963
				15.6897	4.27	985.987	370.963
				15.7067	4.27	983.908	370.963
				15.7237	4.27	981.865	370.963
				15.7407	4.27	979.859	370.963
				15.7578	4.27	977.888	370.963
				15.7748	4.27	975.953	370.963
				15.7918	4.27	974.052	370.963
				15.8088	4.27	972.184	370.963
				15.8258	4.27	970.351	370.963
				15.8428	4.27	968.55	370.963
				15.8599	4.27	966.782	370.963
				15.8769	4.27	965.046	370.963
				15.8939	4.27	963.341	370.963
				15.9109	4.27	961.667	370.963
				15.9279	4.27	960.023	370.963
				15.9449	4.27	958.41	370.963
				15.962	4.27	956.826	370.963
				15.979	4.27	955.271	370.963
				15.996	4.27	953.745	370.963
				16.013	4.27	952.246	370.963
				16.03	4.27	950.776	370.963
				16.047	4.27	949.332	370.963
				16.0641	4.27	947.916	370.963
				16.0811	4.27	946.525	370.963
				16.0981	4.27	945.161	370.963
				16.1151	4.27	943.822	370.963
				16.1321	4.27	942.508	370.963
				16.1491	4.27	941.219	370.963
				16.1662	4.27	939.954	370.963
				16.1832	4.27	938.713	370.963
				16.2002	4.27	937.495	370.963
				16.2172	4.27	936.301	370.963
				16.2342	4.27	935.129	370.963
				16.2513	4.27	933.979	370.963
				16.2683	4.27	932.852	370.963
				16.2853	4.27	931.746	370.963
				16.3023	4.27	930.661	370.963
				16.3193	4.27	929.597	370.963
				16.3363	4.27	928.553	370.963
				16.3534	4.27	927.53	370.963
				16.3704	4.27	926.526	370.963
				16.3874	4.27	925.542	370.963
				16.4044	4.27	924.577	370.963
				16.4214	4.27	923.63	370.963
				16.4384	4.27	922.702	370.963
				16.4555	4.27	921.793	370.963
				16.4725	4.27	920.901	370.963
				16.4895	4.27	920.027	370.963
				16.5065	4.27	919.169	370.963
				16.5235	4.27	918.329	370.963
				16.5405	4.27	917.506	370.963
				16.5576	4.27	916.698	370.963
				16.5746	4.27	915.907	370.963
				16.5916	4.27	915.132	370.963
				16.6086	4.27	914.372	370.963
				16.6256	4.27	913.627	370.963
				16.6426	4.27	912.897	370.963
				16.6597	4.27	912.181	370.963
				16.6767	4.27	911.481	370.963
				16.6937	4.27	910.794	370.963
				16.7107	4.27	910.121	370.963
				16.7277	4.27	909.462	370.963
				16.7447	4.27	908.816	370.963
				16.7618	4.27	908.183	370.963
				16.7788	4.27	907.563	370.963
				16.7958	4.27	906.956	370.963
				16.8128	4.27	906.362	370.963
				16.8298	4.27	905.779	370.963
				16.8468	4.27	905.208	370.963
				16.8639	4.27	904.65	370.963
				16.8809	4.27	904.102	370.963
				16.8979	4.27	903.566	370.963
				16.9149	4.27	903.042	370.963
				16.9319	4.27	902.528	370.963
				16.9489	4.27	902.024	370.963
				16.966	4.27	901.532	370.963
				16.983	4.27	901.049	370.963
				17	4.27	900.577	370.963

## Sheet: Fig 2. a
Distance(micron)	Input_XZ-line	Output_XZ-line	Output_XY-line
0	15379.7	10628.6	8599.88
1	14501.1	9940.08	9310.65
2	15847.2	10017.6	8528.27
3	18008.1	10619.9	10194.8
4	20038.9	14077.6	22689.3
5	22035.2	31369.3	29488.8
6	24030.7	31032.1	13646.8
7	22996.6	13329.4	8164.03
8	21540.6	10961.1	8080.35
9	20083.8	9589.32	9316.17
10	18616.7	8994.54	10267.8
11	17213.3	9822.3
12	15889.1	11592.2

## Sheet: Fig 2. d
Index	PSNR_Input (dB)	PSNR_Output (dB)	Pairwise_improvement (dB)
1	12.9901	15.4814	2.49127
2	16.1149	16.9497	0.834847
3	16.7274	16.9272	0.199805
4	13.7962	15.4238	1.62755
5	11.1836	13.6228	2.43917
6	10.6202	13.6898	3.06963
7	13.9542	16.6784	2.72422
8	16.8855	17.2916	0.406097
9	11.8748	14.0452	2.17032
10	15.7522	15.9417	0.189587
11	16.6203	16.9686	0.348267
12	12.5036	14.0273	1.52366
13	14.0308	16.0831	2.05236
14	10.491	13.2548	2.76372
15	8.38446	12.5433	4.15888
16	7.21507	11.0717	3.85659
17	11.2564	13.7136	2.45721
18	13.4447	14.7503	1.30564
19	12.4866	15.6421	3.15553
20	9.44175	12.0126	2.57082
21	13.2478	14.5671	1.31931
22	7.75279	11.1339	3.38114
23	10.2808	13.2631	2.98231
24	12.4661	15.5565	3.09037
25	11.7938	14.3334	2.53958
26	7.78568	11.8739	4.08822
27	8.34475	12.0223	3.67755
28	15.2536	17.938	2.68442
29	5.96329	10.2399	4.27665
30	12.1992	14.4263	2.22711
31	9.9786	14.4923	4.51372

## Sheet: Fig 2. e
Distance_(micron)	90-deg-rotated	Input	Output
0	46.25	90.8333	49.333
1	51.7351	84.7966	35.11
2	41.9066	78.4551	37.681
3	44.2572	76.2984	38.047
4	58.2039	70.3913	37.487
5	59.4393	68.0251	32.406
6	47.358	71.3436	32.31
7	37.7082	74.3889	39.639
8	40.8398	85.9444	44.155
9	45.1759	99.2037	40.343
10	47.0752	111.635	39.523
11	45.9819	114.214	45.629
12	44.5617	113.496	89.865
13	49.8095	115.18	154.381
14	86.4021	119.538	135.69
15	87.3344	111.025	68.683
16	74.6284	102.427	37.929
17	51.6841	93.9271	43.451
18	36.4259	77.9537	48.824
19	36.924	73.1475	36.687
20	36.876	71.0158	41.572
21	30.6111	63.8766	37.929
22	26.7535	61.2569	37.549
23	23.4826	55.5531	37.178
24	22.9239	50.5947	28.866
25	21.0457	49.7151	23.72
26	17.1719	48.8948	21.018
27	22.0833	42.5	24.5

## Sheet: Fig 3. a
Distance_(100nm)	Input_XY_Raw	Input_XZ_Raw	Input_YZ_Raw	Output_XY_Raw	Output_XZ_Raw	Output_YZ_Raw	Distance_(100nm)	Input_XY_Gaussian-fit	Input_XZ_Gaussian-fit	Input_YZ_Gaussian-fit	Output_XY_Gaussian-fit	Output_XZ_Gaussian-fit	Output_YZ_Gaussian-fit
0	4693	4016	3952	3493	3066	3095	0	3113.32	2821.48	2508.75	2471.7	2663.56	2829.64
1	4693	4016	3952	3493	3066	3095	0.0991	3113.34	2828.83	2517.69	2471.73	2663.56	2829.64
2	4687	4094	4006	3363	2996	3044	0.1982	3113.37	2836.29	2526.75	2471.76	2663.56	2829.64
3	4680	4198	4078	3191	2903	2976	0.2973	3113.4	2843.87	2535.95	2471.8	2663.56	2829.64
4	4673	4302	4150	3018	2810	2909	0.3964	3113.43	2851.57	2545.28	2471.84	2663.56	2829.64
5	4665	4406	4222	2846	2717	2841	0.4955	3113.46	2859.38	2554.74	2471.88	2663.56	2829.64
6	4657	4510	4294	2672	2623	2773	0.5946	3113.49	2867.32	2564.34	2471.92	2663.56	2829.64
7	4718	4699	4499	2878	2529	2683	0.6937	3113.53	2875.38	2574.08	2471.97	2663.56	2829.64
8	4802	4917	4748	3210	2435	2587	0.7928	3113.57	2883.56	2583.95	2472.01	2663.56	2829.64
9	4886	5135	4997	3542	2340	2490	0.8919	3113.6	2891.86	2593.97	2472.06	2663.56	2829.64
10	4969	5353	5247	3874	2246	2393	0.991	3113.64	2900.3	2604.13	2472.11	2663.56	2829.64
11	5053	5571	5496	4206	2152	2296	1.0901	3113.69	2908.86	2614.43	2472.17	2663.56	2829.64
12	5082	5778	5705	4249	2211	2451	1.1892	3113.73	2917.55	2624.88	2472.22	2663.56	2829.64
13	5093	5983	5901	4196	2321	2691	1.2883	3113.78	2926.37	2635.48	2472.28	2663.56	2829.64
14	5104	6188	6097	4143	2431	2930	1.3874	3113.83	2935.33	2646.23	2472.35	2663.56	2829.64
15	5114	6392	6293	4089	2541	3169	1.4865	3113.88	2944.42	2657.12	2472.41	2663.56	2829.64
16	5125	6597	6489	4036	2651	3408	1.5856	3113.94	2953.65	2668.17	2472.49	2663.56	2829.64
17	5218	7196	7017	4205	2863	3578	1.6847	3114	2963.01	2679.38	2472.56	2663.56	2829.64
18	5338	7927	7656	4449	3109	3725	1.7838	3114.06	2972.52	2690.74	2472.64	2663.56	2829.64
19	5458	8658	8295	4693	3355	3871	1.8829	3114.12	2982.17	2702.26	2472.72	2663.56	2829.64
20	5578	9389	8934	4936	3601	4018	1.982	3114.19	2991.96	2713.94	2472.8	2663.56	2829.64
21	5698	10120	9573	5180	3847	4164	2.0811	3114.26	3001.9	2725.78	2472.89	2663.56	2829.64
22	6534	11213	10661	6134	3775	4082	2.1802	3114.34	3011.99	2737.78	2472.99	2663.56	2829.64
23	7609	12426	11898	7323	3595	3922	2.2793	3114.41	3022.22	2749.95	2473.09	2663.56	2829.64
24	8683	13640	13135	8512	3416	3763	2.3784	3114.5	3032.61	2762.29	2473.19	2663.56	2829.64
25	9758	14853	14372	9702	3237	3604	2.4775	3114.59	3043.14	2774.8	2473.3	2663.56	2829.64
26	10832	16067	15609	10891	3058	3445	2.5766	3114.68	3053.84	2787.48	2473.42	2663.56	2829.64
27	13410	17556	17159	12805	3137	3484	2.6757	3114.77	3064.69	2800.33	2473.54	2663.56	2829.64
28	16489	19138	18814	14959	3302	3590	2.7748	3114.88	3075.69	2813.35	2473.67	2663.56	2829.64
29	19569	20719	20468	17114	3468	3696	2.8739	3114.98	3086.86	2826.55	2473.8	2663.56	2829.64
30	22648	22301	22123	19270	3633	3802	2.973	3115.09	3098.19	2839.93	2473.94	2663.56	2829.64
31	25727	23883	23777	21425	3799	3908	3.0721	3115.21	3109.69	2853.5	2474.09	2663.56	2829.64
32	28590	24971	24946	23336	3948	4057	3.1712	3115.34	3121.35	2867.24	2474.25	2663.56	2829.64
33	31381	25895	25952	25167	4091	4221	3.2703	3115.47	3133.18	2881.17	2474.41	2663.56	2829.64
34	34172	26819	26958	26999	4235	4384	3.3694	3115.6	3145.18	2895.28	2474.58	2663.56	2829.64
35	36963	27743	27964	28830	4379	4548	3.4685	3115.74	3157.35	2909.59	2474.76	2663.56	2829.64
36	39754	28667	28970	30661	4522	4712	3.5676	3115.89	3169.69	2924.08	2474.95	2663.56	2829.64
37	41311	30247	30482	31252	5056	5207	3.6667	3116.05	3182.21	2938.77	2475.14	2663.56	2829.64
38	42455	32045	32162	31430	5720	5812	3.7658	3116.22	3194.91	2953.65	2475.35	2663.56	2829.64
39	43599	33843	33843	31608	6383	6417	3.8649	3116.39	3207.79	2968.73	2475.56	2663.56	2829.64
40	44744	35641	35523	31786	7047	7023	3.964	3116.57	3220.85	2984.01	2475.79	2663.56	2829.64
41	45889	37439	37203	31964	7711	7628	4.0631	3116.76	3234.1	2999.48	2476.03	2663.56	2829.64
42	44803	38226	37953	30463	9471	9366	4.1622	3116.96	3247.53	3015.16	2476.28	2663.56	2829.64
43	42974	38675	38393	28402	11595	11483	4.2613	3117.17	3261.16	3031.05	2476.54	2663.56	2829.64
44	41145	39124	38834	26340	13720	13600	4.3604	3117.39	3274.97	3047.14	2476.81	2663.56	2829.64
45	39316	39573	39274	24280	15845	15716	4.4595	3117.62	3288.97	3063.45	2477.1	2663.56	2829.64
46	37487	40022	39714	22218	17970	17833	4.5586	3117.87	3303.17	3079.96	2477.39	2663.56	2829.64
47	34755	40647	40149	20155	20394	20310	4.6577	3118.12	3317.57	3096.69	2477.71	2663.56	2829.64
48	31722	41332	40583	18091	22918	22907	4.7568	3118.39	3332.17	3113.63	2478.04	2663.56	2829.64
49	28690	42017	41016	16027	25442	25505	4.8559	3118.66	3346.97	3130.79	2478.38	2663.56	2829.64
50	25657	42701	41450	13962	27966	28102	4.955	3118.96	3361.97	3148.17	2478.74	2663.56	2829.64
51	22625	43386	41884	11898	30490	30700	5.0541	3119.26	3377.18	3165.78	2479.12	2663.56	2829.64
52	20134	43881	42256	10558	31302	31573	5.1532	3119.58	3392.6	3183.61	2479.51	2663.56	2829.64
53	17824	44313	42608	9459	31544	31872	5.2523	3119.92	3408.23	3201.66	2479.92	2663.56	2829.64
54	15513	44744	42961	8360	31786	32170	5.3514	3120.27	3424.07	3219.95	2480.35	2663.56	2829.64
55	13203	45176	43313	7260	32028	32469	5.4505	3120.63	3440.13	3238.46	2480.8	2663.56	2829.64
56	10892	45608	43665	6162	32270	32767	5.5495	3121.02	3456.4	3257.21	2481.28	2663.56	2829.64
57	9563	45077	43110	5560	31195	31675	5.6486	3121.42	3472.9	3276.2	2481.77	2663.56	2829.64
58	8561	44224	42252	5125	29682	30119	5.7477	3121.84	3489.62	3295.42	2482.28	2663.56	2829.64
59	7559	43371	41394	4689	28169	28562	5.8468	3122.28	3506.56	3314.89	2482.82	2663.56	2829.64
60	6558	42519	40536	4254	26656	27006	5.9459	3122.74	3523.73	3334.59	2483.39	2663.56	2829.64
61	5556	41666	39678	3818	25142	25450	6.045	3123.22	3541.13	3354.55	2483.97	2663.56	2829.64
62	5115	41094	39243	3618	22979	23272	6.1441	3123.72	3558.76	3374.75	2484.59	2663.56	2829.64
63	4863	40615	38949	3498	20599	20887	6.2432	3124.25	3576.63	3395.2	2485.23	2663.56	2829.64
64	4610	40136	38655	3377	18218	18501	6.3423	3124.8	3594.73	3415.9	2485.9	2663.56	2829.64
65	4357	39657	38361	3256	15838	16116	6.4414	3125.38	3613.07	3436.86	2486.6	2663.56	2829.64
66	4104	39178	38067	3135	13458	13730	6.5405	3125.98	3631.66	3458.07	2487.33	2663.56	2829.64
67	3971	37413	36547	3220	11715	11990	6.6396	3126.61	3650.49	3479.55	2488.09	2663.56	2829.64
68	3879	35220	34620	3374	10185	10465	6.7387	3127.26	3669.56	3501.28	2488.89	2663.56	2829.64
69	3785	33027	32692	3528	8655	8940	6.8378	3127.95	3688.89	3523.28	2489.72	2663.56	2829.64
70	3692	30834	30765	3682	7125	7415	6.9369	3128.66	3708.47	3545.55	2490.59	2663.56	2829.64
71	3600	28640	28837	3835	5595	5889	7.036	3129.41	3728.3	3568.08	2491.49	2663.56	2829.64
72	3518	26624	26958	3680	4895	5141	7.1351	3130.19	3748.39	3590.89	2492.43	2663.56	2829.64
73	3442	24666	25095	3422	4472	4652	7.2342	3131.01	3768.74	3613.97	2493.42	2663.56	2829.64
74	3365	22708	23233	3164	4049	4163	7.3333	3131.86	3789.35	3637.33	2494.44	2663.56	2829.64
75	3289	20750	21370	2905	3627	3674	7.4324	3132.75	3810.22	3660.97	2495.51	2663.56	2829.64
76	3212	18792	19508	2647	3204	3185	7.5315	3133.68	3831.36	3684.88	2496.63	2663.56	2829.64
77	3171	17226	17903	2522	2999	2947	7.6306	3134.64	3852.78	3709.09	2497.79	2663.56	2829.64
78	3140	15790	16384	2440	2866	2792	7.7297	3135.65	3874.47	3733.57	2499	2663.56	2829.64
79	3111	14354	14866	2359	2734	2637	7.8288	3136.71	3896.43	3758.35	2500.27	2663.56	2829.64
80	3081	12918	13347	2278	2602	2482	7.9279	3137.81	3918.66	3783.42	2501.58	2663.56	2829.64
81	3051	11482	11829	2196	2469	2327	8.027	3138.95	3941.18	3808.78	2502.95	2663.56	2829.64
82	2983	10587	10903	2114	2404	2242	8.1261	3140.15	3963.99	3834.44	2504.38	2663.56	2829.64
83	2903	9872	10175	2029	2362	2181	8.2252	3141.39	3987.08	3860.4	2505.87	2663.56	2829.64
84	2823	9158	9446	1945	2320	2120	8.3243	3142.69	4010.46	3886.66	2507.41	2663.56	2829.64
85	2743	8443	8718	1861	2278	2059	8.4234	3144.04	4034.13	3913.23	2509.03	2663.56	2829.64
86	2662	7729	7990	1777	2236	1997	8.5225	3145.45	4058.09	3940.1	2510.7	2663.57	2829.64
87	2643	7113	7363	1757	2139	1931	8.6216	3146.92	4082.35	3967.28	2512.45	2663.57	2829.64
88	2643	6531	6770	1757	2025	1863	8.7207	3148.45	4106.91	3994.77	2514.27	2663.57	2829.64
89	2643	5949	6177	1757	1911	1796	8.8198	3150.05	4131.78	4022.58	2516.16	2663.57	2829.64
90	0	5367	5584	0	1797	1728	8.9189	3151.71	4156.95	4050.7	2518.12	2663.57	2829.64
91	0	4785	4991	0	1683	1660	9.018	3153.44	4182.42	4079.15	2520.17	2663.57	2829.64
92	0	4588	4756	0	1767	1795	9.1171	3155.24	4208.21	4107.92	2522.3	2663.57	2829.64
93	0	4521	4639	0	1918	1997	9.2162	3157.11	4234.31	4137.01	2524.51	2663.57	2829.64
94	0	4454	4523	0	2069	2200	9.3153	3159.06	4260.73	4166.43	2526.81	2663.57	2829.64
95	0	4386	4407	0	2220	2402	9.4144	3161.09	4287.47	4196.18	2529.2	2663.57	2829.64
96	0	4319	4290	0	2370	2604	9.5135	3163.21	4314.53	4226.26	2531.68	2663.57	2829.64
97	0	4302	4262	0	2407	2654	9.6126	3165.41	4341.92	4256.68	2534.27	2663.57	2829.64
98	0	4302	4262	0	2407	2654	9.7117	3167.69	4369.63	4287.44	2536.95	2663.57	2829.64
99	0	4302	4262	0	2407	2654	9.8108	3170.07	4397.68	4318.53	2539.74	2663.57	2829.64
							9.9099	3172.55	4426.06	4349.97	2542.63	2663.57	2829.64
							10.009	3175.12	4454.77	4381.76	2545.64	2663.57	2829.64
							10.1081	3177.79	4483.82	4413.9	2548.76	2663.57	2829.64
							10.2072	3180.57	4513.22	4446.38	2552.01	2663.57	2829.64
							10.3063	3183.46	4542.96	4479.22	2555.37	2663.57	2829.64
							10.4054	3186.46	4573.05	4512.42	2558.86	2663.57	2829.64
							10.5045	3189.58	4603.5	4545.98	2562.49	2663.57	2829.64
							10.6036	3192.83	4634.29	4579.9	2566.25	2663.57	2829.65
							10.7027	3196.19	4665.44	4614.18	2570.15	2663.57	2829.65
							10.8018	3199.69	4696.96	4648.83	2574.2	2663.57	2829.65
							10.9009	3203.32	4728.83	4683.85	2578.4	2663.57	2829.65
							11	3207.09	4761.08	4719.25	2582.75	2663.57	2829.65
							11.0991	3211.01	4793.69	4755.02	2587.26	2663.57	2829.65
							11.1982	3215.07	4826.67	4791.16	2591.94	2663.57	2829.65
							11.2973	3219.29	4860.03	4827.69	2596.79	2663.57	2829.65
							11.3964	3223.66	4893.76	4864.6	2601.82	2663.57	2829.65
							11.4955	3228.2	4927.88	4901.9	2607.03	2663.57	2829.65
							11.5946	3232.91	4962.38	4939.59	2612.42	2663.57	2829.65
							11.6937	3237.8	4997.27	4977.67	2618.01	2663.57	2829.65
							11.7928	3242.86	5032.54	5016.14	2623.8	2663.57	2829.65
							11.8919	3248.11	5068.21	5055.01	2629.79	2663.57	2829.65
							11.991	3253.56	5104.27	5094.27	2635.99	2663.57	2829.65
							12.0901	3259.21	5140.74	5133.95	2642.42	2663.57	2829.65
							12.1892	3265.06	5177.6	5174.02	2649.07	2663.57	2829.65
							12.2883	3271.12	5214.87	5214.5	2655.95	2663.57	2829.65
							12.3874	3277.41	5252.55	5255.4	2663.07	2663.57	2829.65
							12.4865	3283.91	5290.64	5296.7	2670.43	2663.57	2829.65
							12.5856	3290.66	5329.14	5338.42	2678.05	2663.57	2829.65
							12.6847	3297.64	5368.06	5380.56	2685.93	2663.58	2829.65
							12.7838	3304.87	5407.4	5423.12	2694.08	2663.58	2829.65
							12.8829	3312.36	5447.15	5466.11	2702.51	2663.58	2829.65
							12.982	3320.11	5487.34	5509.52	2711.22	2663.58	2829.66
							13.0811	3328.13	5527.96	5553.35	2720.22	2663.58	2829.66
							13.1802	3336.43	5569	5597.62	2729.52	2663.58	2829.66
							13.2793	3345.02	5610.48	5642.32	2739.13	2663.58	2829.66
							13.3784	3353.91	5652.4	5687.46	2749.06	2663.58	2829.66
							13.4775	3363.1	5694.76	5733.04	2759.32	2663.59	2829.66
							13.5766	3372.61	5737.56	5779.06	2769.91	2663.59	2829.66
							13.6757	3382.45	5780.81	5825.52	2780.85	2663.59	2829.66
							13.7748	3392.61	5824.51	5872.43	2792.15	2663.59	2829.66
							13.8739	3403.13	5868.66	5919.78	2803.8	2663.59	2829.66
							13.973	3413.99	5913.27	5967.59	2815.84	2663.59	2829.67
							14.0721	3425.22	5958.33	6015.86	2828.26	2663.59	2829.67
							14.1712	3436.83	6003.86	6064.58	2841.07	2663.6	2829.67
							14.2703	3448.82	6049.85	6113.76	2854.29	2663.6	2829.67
							14.3694	3461.2	6096.3	6163.4	2867.93	2663.6	2829.67
							14.4685	3474	6143.23	6213.5	2881.99	2663.61	2829.68
							14.5676	3487.21	6190.63	6264.07	2896.49	2663.61	2829.68
							14.6667	3500.85	6238.51	6315.11	2911.44	2663.61	2829.68
							14.7658	3514.94	6286.86	6366.62	2926.85	2663.61	2829.68
							14.8649	3529.48	6335.69	6418.61	2942.73	2663.62	2829.68
							14.964	3544.49	6385.02	6471.07	2959.1	2663.62	2829.69
							15.0631	3559.97	6434.82	6524.01	2975.97	2663.62	2829.69
							15.1622	3575.95	6485.12	6577.43	2993.34	2663.63	2829.69
							15.2613	3592.44	6535.91	6631.34	3011.24	2663.63	2829.7
							15.3604	3609.44	6587.19	6685.73	3029.67	2663.64	2829.7
							15.4595	3626.98	6638.98	6740.6	3048.64	2663.64	2829.7
							15.5586	3645.07	6691.26	6795.97	3068.18	2663.65	2829.71
							15.6577	3663.71	6744.05	6851.83	3088.29	2663.65	2829.71
							15.7568	3682.93	6797.35	6908.19	3108.99	2663.66	2829.72
							15.8559	3702.74	6851.15	6965.04	3130.29	2663.67	2829.72
							15.955	3723.16	6905.47	7022.39	3152.2	2663.67	2829.73
							16.0541	3744.19	6960.31	7080.24	3174.74	2663.68	2829.74
							16.1532	3765.86	7015.66	7138.6	3197.93	2663.69	2829.74
							16.2523	3788.19	7071.53	7197.46	3221.77	2663.7	2829.75
							16.3514	3811.18	7127.92	7256.83	3246.29	2663.7	2829.75
							16.4505	3834.86	7184.84	7316.71	3271.49	2663.71	2829.76
							16.5495	3859.24	7242.29	7377.1	3297.39	2663.72	2829.77
							16.6486	3884.33	7300.27	7438.01	3324.02	2663.73	2829.78
							16.7477	3910.16	7358.78	7499.43	3351.37	2663.74	2829.79
							16.8468	3936.75	7417.82	7561.37	3379.48	2663.76	2829.8
							16.9459	3964.1	7477.41	7623.83	3408.35	2663.77	2829.81
							17.045	3992.24	7537.54	7686.81	3438	2663.78	2829.82
							17.1441	4021.19	7598.21	7750.32	3468.45	2663.79	2829.83
							17.2432	4050.96	7659.42	7814.35	3499.71	2663.81	2829.84
							17.3423	4081.58	7721.19	7878.91	3531.8	2663.82	2829.85
							17.4414	4113.06	7783.5	7944	3564.74	2663.84	2829.87
							17.5405	4145.42	7846.37	8009.62	3598.54	2663.86	2829.88
							17.6396	4178.68	7909.79	8075.78	3633.22	2663.88	2829.89
							17.7387	4212.87	7973.77	8142.47	3668.8	2663.9	2829.91
							17.8378	4247.99	8038.31	8209.69	3705.29	2663.92	2829.93
							17.9369	4284.08	8103.42	8277.46	3742.72	2663.94	2829.95
							18.036	4321.15	8169.09	8345.77	3781.09	2663.96	2829.97
							18.1351	4359.23	8235.32	8414.61	3820.43	2663.99	2829.99
							18.2342	4398.33	8302.12	8484.01	3860.76	2664.01	2830.01
							18.3333	4438.47	8369.5	8553.94	3902.09	2664.04	2830.03
							18.4324	4479.69	8437.45	8624.42	3944.43	2664.07	2830.05
							18.5315	4521.99	8505.97	8695.46	3987.82	2664.1	2830.08
							18.6306	4565.4	8575.07	8767.04	4032.27	2664.14	2830.11
							18.7297	4609.95	8644.75	8839.17	4077.79	2664.17	2830.14
							18.8288	4655.65	8715.01	8911.85	4124.4	2664.21	2830.17
							18.9279	4702.53	8785.85	8985.09	4172.12	2664.25	2830.2
							19.027	4750.61	8857.28	9058.88	4220.98	2664.29	2830.23
							19.1261	4799.91	8929.3	9133.23	4270.98	2664.33	2830.27
							19.2252	4850.47	9001.91	9208.14	4322.15	2664.38	2830.31
							19.3243	4902.29	9075.1	9283.6	4374.51	2664.43	2830.35
							19.4234	4955.41	9148.89	9359.63	4428.07	2664.48	2830.39
							19.5225	5009.84	9223.27	9436.22	4482.85	2664.53	2830.44
							19.6216	5065.62	9298.25	9513.37	4538.87	2664.59	2830.49
							19.7207	5122.76	9373.83	9591.08	4596.15	2664.65	2830.54
							19.8198	5181.3	9450.01	9669.36	4654.71	2664.72	2830.59
							19.9189	5241.24	9526.78	9748.2	4714.57	2664.78	2830.65
							20.018	5302.63	9604.16	9827.61	4775.74	2664.86	2830.71
							20.1171	5365.48	9682.15	9907.59	4838.24	2664.93	2830.77
							20.2162	5429.82	9760.73	9988.14	4902.1	2665.01	2830.84
							20.3153	5495.67	9839.93	10069.2	4967.32	2665.1	2830.91
							20.4144	5563.06	9919.73	10150.9	5033.93	2665.19	2830.98
							20.5135	5632.01	10000.1	10233.2	5101.95	2665.28	2831.06
							20.6126	5702.54	10081.2	10316	5171.39	2665.38	2831.15
							20.7117	5774.69	10162.8	10399.4	5242.27	2665.48	2831.24
							20.8108	5848.48	10245	10483.4	5314.61	2665.59	2831.33
							20.9099	5923.93	10327.9	10567.9	5388.42	2665.71	2831.43
							21.009	6001.06	10411.4	10653	5463.73	2665.83	2831.53
							21.1081	6079.91	10495.5	10738.7	5540.54	2665.96	2831.64
							21.2072	6160.49	10580.2	10825	5618.88	2666.1	2831.76
							21.3063	6242.84	10665.5	10911.8	5698.77	2666.24	2831.88
							21.4054	6326.97	10751.5	10999.2	5780.21	2666.39	2832.01
							21.5045	6412.91	10838	11087.2	5863.23	2666.55	2832.14
							21.6036	6500.69	10925.2	11175.8	5947.84	2666.72	2832.28
							21.7027	6590.33	11013	11264.9	6034.06	2666.9	2832.43
							21.8018	6681.85	11101.5	11354.6	6121.89	2667.08	2832.59
							21.9009	6775.29	11190.5	11444.9	6211.36	2667.28	2832.76
							22	6870.66	11280.2	11535.8	6302.49	2667.48	2832.94
							22.0991	6967.98	11370.5	11627.2	6395.27	2667.7	2833.12
							22.1982	7067.29	11461.4	11719.3	6489.74	2667.93	2833.32
							22.2973	7168.6	11553	11811.9	6585.9	2668.17	2833.52
							22.3964	7271.94	11645.1	11905	6683.76	2668.42	2833.74
							22.4955	7377.33	11737.9	11998.8	6783.34	2668.68	2833.97
							22.5946	7484.8	11831.4	12093.1	6884.65	2668.96	2834.2
							22.6937	7594.36	11925.4	12188	6987.7	2669.26	2834.46
							22.7928	7706.04	12020.1	12283.4	7092.5	2669.56	2834.72
							22.8919	7819.86	12115.4	12379.5	7199.06	2669.89	2835
							22.991	7935.85	12211.3	12476.1	7307.4	2670.23	2835.29
							23.0901	8054.02	12307.9	12573.2	7417.52	2670.58	2835.6
							23.1892	8174.39	12405	12671	7529.43	2670.96	2835.93
							23.2883	8296.99	12502.8	12769.3	7643.14	2671.35	2836.26
							23.3874	8421.84	12601.3	12868.2	7758.66	2671.76	2836.62
							23.4865	8548.95	12700.3	12967.7	7876	2672.2	2837
							23.5856	8678.34	12800	13067.7	7995.15	2672.65	2837.39
							23.6847	8810.04	12900.3	13168.3	8116.14	2673.13	2837.81
							23.7838	8944.06	13001.2	13269.5	8238.95	2673.63	2838.24
							23.8829	9080.42	13102.8	13371.2	8363.61	2674.16	2838.7
							23.982	9219.13	13204.9	13473.5	8490.11	2674.71	2839.18
							24.0811	9360.22	13307.7	13576.3	8618.45	2675.28	2839.68
							24.1802	9503.69	13411.1	13679.7	8748.64	2675.89	2840.21
							24.2793	9649.57	13515.1	13783.7	8880.69	2676.52	2840.76
							24.3784	9797.87	13619.8	13888.2	9014.58	2677.19	2841.35
							24.4775	9948.6	13725.1	13993.3	9150.32	2677.89	2841.95
							24.5766	10101.8	13830.9	14098.9	9287.92	2678.61	2842.59
							24.6757	10257.4	13937.4	14205.1	9427.37	2679.38	2843.26
							24.7748	10415.5	14044.5	14311.9	9568.66	2680.18	2843.97
							24.8739	10576.1	14152.3	14419.2	9711.8	2681.02	2844.7
							24.973	10739.1	14260.6	14527	9856.78	2681.9	2845.47
							25.0721	10904.7	14369.5	14635.4	10003.6	2682.82	2846.28
							25.1712	11072.8	14479.1	14744.3	10152.2	2683.78	2847.13
							25.2703	11243.4	14589.3	14853.8	10302.7	2684.78	2848.02
							25.3694	11416.5	14700	14963.8	10455	2685.84	2848.95
							25.4685	11592.2	14811.4	15074.4	10609.1	2686.94	2849.92
							25.5676	11770.4	14923.4	15185.5	10765	2688.09	2850.93
							25.6667	11951.1	15035.9	15297.1	10922.7	2689.3	2852
							25.7658	12134.4	15149.1	15409.3	11082.2	2690.55	2853.11
							25.8649	12320.2	15262.9	15522	11243.4	2691.87	2854.28
							25.964	12508.5	15377.2	15635.2	11406.4	2693.25	2855.5
							26.0631	12699.4	15492.2	15748.9	11571.1	2694.68	2856.78
							26.1622	12892.9	15607.7	15863.2	11737.6	2696.18	2858.11
							26.2613	13088.9	15723.8	15977.9	11905.8	2697.75	2859.5
							26.3604	13287.4	15840.5	16093.2	12075.6	2699.39	2860.96
							26.4595	13488.5	15957.8	16209	12247.2	2701.1	2862.48
							26.5586	13692.1	16075.7	16325.3	12420.4	2702.89	2864.07
							26.6577	13898.2	16194.1	16442.2	12595.2	2704.75	2865.74
							26.7568	14106.8	16313.2	16559.5	12771.6	2706.7	2867.47
							26.8559	14318	16432.8	16677.3	12949.7	2708.73	2869.29
							26.955	14531.6	16552.9	16795.6	13129.3	2710.84	2871.18
							27.0541	14747.7	16673.7	16914.5	13310.4	2713.05	2873.16
							27.1532	14966.3	16794.9	17033.8	13493.1	2715.36	2875.22
							27.2523	15187.4	16916.8	17153.6	13677.3	2717.76	2877.38
							27.3514	15410.9	17039.2	17273.8	13862.9	2720.27	2879.62
							27.4505	15636.9	17162.2	17394.6	14049.9	2722.88	2881.97
							27.5495	15865.2	17285.7	17515.8	14238.4	2725.6	2884.41
							27.6486	16095.9	17409.7	17637.6	14428.2	2728.43	2886.97
							27.7477	16329.1	17534.3	17759.7	14619.4	2731.39	2889.62
							27.8468	16564.5	17659.5	17882.4	14811.9	2734.46	2892.4
							27.9459	16802.3	17785.1	18005.5	15005.7	2737.67	2895.29
							28.045	17042.4	17911.3	18129.1	15200.7	2741.01	2898.3
							28.1441	17284.8	18038.1	18253.1	15396.9	2744.48	2901.44
							28.2432	17529.4	18165.3	18377.5	15594.3	2748.09	2904.71
							28.3423	17776.3	18293.1	18502.5	15792.8	2751.86	2908.11
							28.4414	18025.3	18421.4	18627.8	15992.4	2755.78	2911.66
							28.5405	18276.5	18550.2	18753.6	16193.1	2759.85	2915.35
							28.6396	18529.9	18679.5	18879.8	16394.7	2764.09	2919.19
							28.7387	18785.3	18809.3	19006.5	16597.3	2768.49	2923.19
							28.8378	19042.8	18939.6	19133.6	16800.9	2773.08	2927.35
							28.9369	19302.3	19070.4	19261.1	17005.3	2777.84	2931.69
							29.036	19563.8	19201.7	19389	17210.5	2782.79	2936.19
							29.1351	19827.2	19333.4	19517.3	17416.6	2787.94	2940.88
							29.2342	20092.5	19465.7	19646	17623.3	2793.29	2945.75
							29.3333	20359.7	19598.4	19775.1	17830.8	2798.84	2950.82
							29.4324	20628.8	19731.6	19904.7	18038.9	2804.61	2956.09
							29.5315	20899.6	19865.3	20034.6	18247.6	2810.61	2961.56
							29.6306	21172.1	19999.4	20164.9	18456.8	2816.83	2967.25
							29.7297	21446.2	20134	20295.5	18666.5	2823.29	2973.16
							29.8288	21722	20269	20426.6	18876.6	2829.99	2979.3
							29.9279	21999.4	20404.5	20558	19087.1	2836.95	2985.68
							30.027	22278.3	20540.4	20689.8	19297.9	2844.18	2992.3
							30.1261	22558.7	20676.7	20821.9	19509	2851.67	2999.17
							30.2252	22840.5	20813.5	20954.4	19720.3	2859.44	3006.31
							30.3243	23123.6	20950.6	21087.2	19931.7	2867.49	3013.71
							30.4234	23408	21088.2	21220.4	20143.2	2875.85	3021.4
							30.5225	23693.7	21226.2	21353.9	20354.8	2884.51	3029.37
							30.6216	23980.5	21364.7	21487.7	20566.3	2893.49	3037.64
							30.7207	24268.5	21503.5	21621.9	20777.7	2902.79	3046.22
							30.8198	24557.5	21642.7	21756.3	20989	2912.43	3055.11
							30.9189	24847.5	21782.2	21891.1	21200.1	2922.41	3064.33
							31.018	25138.4	21922.2	22026.2	21410.9	2932.76	3073.89
							31.1171	25430.1	22062.5	22161.6	21621.4	2943.47	3083.8
							31.2162	25722.6	22203.2	22297.3	21831.4	2954.56	3094.06
							31.3153	26015.9	22344.3	22433.2	22041	2966.04	3104.69
							31.4144	26309.8	22485.7	22569.5	22250.1	2977.92	3115.7
							31.5135	26604.2	22627.5	22706	22458.6	2990.21	3127.11
							31.6126	26899.1	22769.6	22842.7	22666.4	3002.93	3138.91
							31.7117	27194.5	22912	22979.8	22873.5	3016.09	3151.14
							31.8108	27490.2	23054.8	23117.1	23079.7	3029.7	3163.79
							31.9099	27786.2	23197.8	23254.6	23285.2	3043.78	3176.88
							32.009	28082.3	23341.2	23392.4	23489.7	3058.33	3190.42
							32.1081	28378.6	23484.9	23530.4	23693.2	3073.37	3204.44
							32.2072	28674.9	23628.9	23668.6	23895.6	3088.92	3218.93
							32.3063	28971.1	23773.2	23807.1	24097	3104.98	3233.91
							32.4054	29267.2	23917.7	23945.7	24297.1	3121.58	3249.41
							32.5045	29563.1	24062.5	24084.6	24495.9	3138.72	3265.43
							32.6036	29858.7	24207.6	24223.7	24693.5	3156.43	3281.98
							32.7027	30153.9	24353	24362.9	24889.6	3174.71	3299.08
							32.8018	30448.6	24498.6	24502.4	25084.2	3193.58	3316.75
							32.9009	30742.8	24644.4	24642	25277.3	3213.06	3335
							33	31036.3	24790.5	24781.7	25468.8	3233.17	3353.85
							33.0991	31329.1	24936.8	24921.7	25658.7	3253.91	3373.32
							33.1982	31621.1	25083.4	25061.8	25846.8	3275.31	3393.41
							33.2973	31912.2	25230.1	25202	26033	3297.39	3414.15
							33.3964	32202.3	25377.1	25342.4	26217.5	3320.15	3435.55
							33.4955	32491.3	25524.2	25482.9	26399.9	3343.62	3457.64
							33.5946	32779.1	25671.5	25623.5	26580.4	3367.82	3480.42
							33.6937	33065.7	25819	25764.2	26758.7	3392.76	3503.91
							33.7928	33350.9	25966.7	25905	26935	3418.46	3528.14
							33.8919	33634.6	26114.5	26046	27109	3444.94	3553.12
							33.991	33916.8	26262.5	26187	27280.8	3472.22	3578.87
							34.0901	34197.4	26410.7	26328.1	27450.2	3500.31	3605.41
							34.1892	34476.3	26558.9	26469.3	27617.2	3529.24	3632.76
							34.2883	34753.3	26707.3	26610.5	27781.7	3559.02	3660.94
							34.3874	35028.5	26855.8	26751.8	27943.7	3589.68	3689.96
							34.4865	35301.6	27004.5	26893.2	28103.2	3621.23	3719.84
							34.5856	35572.7	27153.2	27034.5	28259.9	3653.7	3750.62
							34.6847	35841.6	27302	27175.9	28414	3687.1	3782.3
							34.7838	36108.1	27450.9	27317.4	28565.3	3721.46	3814.91
							34.8829	36372.4	27599.8	27458.8	28713.8	3756.79	3848.47
							34.982	36634.2	27748.9	27600.3	28859.3	3793.12	3882.99
							35.0811	36893.4	27897.9	27741.7	29001.9	3830.47	3918.51
							35.1802	37150	28047.1	27883.2	29141.6	3868.85	3955.04
							35.2793	37403.9	28196.2	28024.6	29278.1	3908.3	3992.61
							35.3784	37654.9	28345.4	28166	29411.6	3948.83	4031.23
							35.4775	37903.1	28494.6	28307.3	29541.8	3990.47	4070.93
							35.5766	38148.2	28643.8	28448.6	29668.9	4033.23	4111.72
							35.6757	38390.3	28793	28589.9	29792.7	4077.14	4153.64
							35.7748	38629.2	28942.2	28731.1	29913.1	4122.22	4196.71
							35.8739	38864.8	29091.3	28872.2	30030.2	4168.49	4240.95
							35.973	39097.1	29240.5	29013.2	30143.9	4215.98	4286.37
							36.0721	39325.9	29389.6	29154.1	30254.1	4264.71	4333.01
							36.1712	39551.3	29538.6	29294.9	30360.8	4314.7	4380.89
							36.2703	39773	29687.6	29435.7	30464	4365.98	4430.03
							36.3694	39991.1	29836.4	29576.3	30563.6	4418.56	4480.46
							36.4685	40205.4	29985.3	29716.7	30659.5	4472.48	4532.19
							36.5676	40415.8	30134	29857.1	30751.7	4527.75	4585.26
							36.6667	40622.4	30282.6	29997.3	30840.3	4584.4	4639.68
							36.7658	40824.9	30431.1	30137.3	30925.1	4642.44	4695.48
							36.8649	41023.4	30579.5	30277.1	31006.1	4701.91	4752.69
							36.964	41217.7	30727.7	30416.8	31083.2	4762.82	4811.32
							37.0631	41407.8	30875.8	30556.3	31156.6	4825.21	4871.4
							37.1622	41593.5	31023.7	30695.6	31226	4889.09	4932.96
							37.2613	41774.9	31171.5	30834.7	31291.6	4954.49	4996.02
							37.3604	41951.9	31319.1	30973.6	31353.2	5021.42	5060.6
							37.4595	42124.4	31466.5	31112.3	31410.8	5089.92	5126.73
							37.5586	42292.2	31613.7	31250.7	31464.5	5160	5194.43
							37.6577	42455.5	31760.7	31388.9	31514.1	5231.69	5263.72
							37.7568	42614	31907.5	31526.8	31559.7	5305.01	5334.63
							37.8559	42767.8	32054.1	31664.5	31601.2	5379.98	5407.19
							37.955	42916.7	32200.4	31801.9	31638.7	5456.63	5481.4
							38.0541	43060.7	32346.5	31939	31672.1	5534.97	5557.31
							38.1532	43199.8	32492.3	32075.9	31701.4	5615.03	5634.92
							38.2523	43333.9	32637.8	32212.4	31726.6	5696.84	5714.27
							38.3514	43462.9	32783.1	32348.6	31747.7	5780.4	5795.38
							38.4505	43586.9	32928	32484.5	31764.6	5865.75	5878.26
							38.5495	43705.6	33072.7	32620.1	31777.4	5952.9	5962.94
							38.6486	43819.2	33217	32755.3	31786.1	6041.88	6049.45
							38.7477	43927.5	33361	32890.2	31790.6	6132.7	6137.8
							38.8468	44030.5	33504.7	33024.7	31791	6225.38	6228.01
							38.9459	44128.2	33648	33158.9	31787.2	6319.94	6320.11
							39.045	44220.5	33791	33292.7	31779.2	6416.41	6414.12
							39.1441	44307.5	33933.6	33426.1	31767.2	6514.8	6510.05
							39.2432	44388.9	34075.8	33559.1	31750.9	6615.13	6607.92
							39.3423	44464.9	34217.6	33691.6	31730.6	6717.41	6707.76
							39.4414	44535.4	34359.1	33823.8	31706.1	6821.67	6809.58
							39.5405	44600.3	34500.1	33955.5	31677.5	6927.91	6913.4
							39.6396	44659.7	34640.7	34086.8	31644.8	7036.16	7019.25
							39.7387	44713.4	34780.8	34217.7	31608.1	7146.44	7127.12
							39.8378	44761.6	34920.5	34348.1	31567.2	7258.74	7237.05
							39.9369	44804.2	35059.8	34478	31522.3	7373.1	7349.05
							40.036	44841	35198.5	34607.5	31473.4	7489.52	7463.13
							40.1351	44872.3	35336.8	34736.4	31420.4	7608.02	7579.3
							40.2342	44897.8	35474.6	34864.9	31363.5	7728.6	7697.59
							40.3333	44917.7	35611.9	34992.9	31302.6	7851.28	7818
							40.4324	44931.9	35748.7	35120.3	31237.7	7976.08	7940.55
							40.5315	44940.3	35885	35247.2	31168.9	8102.99	8065.25
							40.6306	44943.1	36020.7	35373.6	31096.3	8232.03	8192.1
							40.7297	44940.1	36155.9	35499.4	31019.8	8363.21	8321.12
							40.8288	44931.5	36290.5	35624.7	30939.4	8496.54	8452.33
							40.9279	44917.2	36424.6	35749.4	30855.3	8632.01	8585.72
							41.027	44897.1	36558.1	35873.6	30767.4	8769.64	8721.3
							41.1261	44871.4	36690.9	35997.1	30675.8	8909.43	8859.09
							41.2252	44840	36823.2	36120.1	30580.5	9051.38	8999.08
							41.3243	44802.9	36954.9	36242.5	30481.6	9195.51	9141.28
							41.4234	44760.2	37086	36364.2	30379.1	9341.8	9285.7
							41.5225	44711.9	37216.4	36485.3	30273	9490.25	9432.33
							41.6216	44658	37346.1	36605.8	30163.4	9640.88	9581.18
							41.7207	44598.4	37475.3	36725.7	30050.3	9793.68	9732.25
							41.8198	44533.3	37603.7	36844.9	29933.8	9948.63	9885.54
							41.9189	44462.7	37731.5	36963.4	29813.9	10105.8	10041
							42.018	44386.5	37858.6	37081.2	29690.7	10265	10198.8
							42.1171	44304.9	37985	37198.4	29564.2	10426.5	10358.7
							42.2162	44217.8	38110.7	37314.9	29434.5	10590	10520.8
							42.3153	44125.3	38235.6	37430.7	29301.6	10755.7	10685.2
							42.4144	44027.5	38359.8	37545.8	29165.6	10923.5	10851.7
							42.5135	43924.3	38483.3	37660.2	29026.5	11093.5	11020.4
							42.6126	43815.8	38606.1	37773.8	28884.4	11265.5	11191.2
							42.7117	43702.1	38728	37886.7	28739.3	11439.6	11364.3
							42.8108	43583.2	38849.2	37998.8	28591.4	11615.8	11539.4
							42.9099	43459.1	38969.7	38110.2	28440.6	11794.1	11716.8
							43.009	43329.9	39089.3	38220.9	28287	11974.4	11896.2
							43.1081	43195.7	39208.1	38330.7	28130.7	12156.7	12077.7
							43.2072	43056.4	39326.1	38439.8	27971.7	12341	12261.3
							43.3063	42912.2	39443.3	38548.1	27810.1	12527.3	12447
							43.4054	42763.2	39559.6	38655.6	27646	12715.6	12634.7
							43.5045	42609.3	39675.1	38762.3	27479.4	12905.8	12824.4
							43.6036	42450.6	39789.8	38868.1	27310.4	13097.8	13016.1
							43.7027	42287.2	39903.6	38973.2	27139.1	13291.8	13209.8
							43.8018	42119.2	40016.5	39077.4	26965.4	13487.6	13405.4
							43.9009	41946.6	40128.5	39180.7	26789.6	13685.3	13603
							44	41769.5	40239.6	39283.2	26611.6	13884.7	13802.4
							44.0991	41588	40349.8	39384.8	26431.5	14085.9	14003.7
							44.1982	41402.1	40459.1	39485.6	26249.4	14288.8	14206.7
							44.2973	41211.9	40567.5	39585.5	26065.3	14493.4	14411.6
							44.3964	41017.4	40675	39684.5	25879.3	14699.6	14618.2
							44.4955	40818.8	40781.5	39782.6	25691.6	14907.4	14826.6
							44.5946	40616.2	40887	39879.8	25502	15116.8	15036.6
							44.6937	40409.5	40991.6	39976.1	25310.8	15327.8	15248.2
							44.7928	40198.9	41095.2	40071.4	25118	15540.2	15461.4
							44.8919	39984.5	41197.8	40165.9	24923.6	15754.1	15676.2
							44.991	39766.3	41299.5	40259.4	24727.7	15969.3	15892.5
							45.0901	39544.5	41400.1	40351.9	24530.4	16185.9	16110.2
							45.1892	39319	41499.8	40443.5	24331.8	16403.8	16329.3
							45.2883	39090.1	41598.4	40534.2	24131.9	16623	16549.8
							45.3874	38857.7	41695.9	40623.8	23930.8	16843.3	16771.6
							45.4865	38622	41792.5	40712.5	23728.5	17064.8	16994.6
							45.5856	38383	41888	40800.2	23525.2	17287.4	17218.9
							45.6847	38140.8	41982.4	40886.9	23320.9	17511	17444.2
							45.7838	37895.6	42075.8	40972.7	23115.6	17735.6	17670.7
							45.8829	37647.3	42168.1	41057.4	22909.4	17961.1	17898.2
							45.982	37396.2	42259.4	41141.1	22702.5	18187.4	18126.7
							46.0811	37142.3	42349.5	41223.7	22494.8	18414.6	18356
							46.1802	36885.6	42438.6	41305.4	22286.4	18642.5	18586.2
							46.2793	36626.3	42526.5	41386	22077.5	18871	18817.2
							46.3784	36364.4	42613.3	41465.6	21868	19100.2	19048.9
							46.4775	36100.1	42699.1	41544.1	21658	19329.9	19281.3
							46.5766	35833.4	42783.6	41621.6	21447.6	19560	19514.2
							46.6757	35564.5	42867.1	41698	21236.8	19790.6	19747.7
							46.7748	35293.4	42949.4	41773.3	21025.8	20021.5	19981.6
							46.8739	35020.2	43030.5	41847.5	20814.5	20252.6	20215.8
							46.973	34745	43110.5	41920.7	20603.1	20483.9	20450.4
							47.0721	34467.9	43189.3	41992.8	20391.6	20715.4	20685.2
							47.1712	34188.9	43267	42063.8	20180.1	20946.9	20920.1
							47.2703	33908.3	43343.5	42133.6	19968.5	21178.3	21155.1
							47.3694	33626	43418.7	42202.4	19757.1	21409.7	21390.1
							47.4685	33342.2	43492.8	42270.1	19545.8	21640.8	21625
							47.5676	33057	43565.7	42336.6	19334.6	21871.7	21859.8
							47.6667	32770.4	43637.4	42402	19123.8	22102.3	22094.3
							47.7658	32482.5	43707.8	42466.3	18913.2	22332.4	22328.5
							47.8649	32193.5	43777	42529.4	18703	22562	22562.3
							47.964	31903.4	43845	42591.4	18493.3	22791.1	22795.6
							48.0631	31612.3	43911.8	42652.3	18284	23019.4	23028.3
							48.1622	31320.3	43977.3	42711.9	18075.2	23247.1	23260.4
							48.2613	31027.5	44041.6	42770.5	17867	23473.8	23491.7
							48.3604	30733.9	44104.6	42827.8	17659.4	23699.7	23722.3
							48.4595	30439.7	44166.3	42884	17452.5	23924.6	23951.9
							48.5586	30145	44226.8	42939.1	17246.4	24148.4	24180.5
							48.6577	29849.7	44286	42992.9	17041	24371.1	24408.1
							48.7568	29554.1	44344	43045.5	16836.4	24592.4	24634.4
							48.8559	29258.3	44400.6	43097	16632.7	24812.5	24859.6
							48.955	28962.1	44456	43147.3	16429.9	25031.1	25083.4
							49.0541	28665.9	44510.1	43196.3	16228.1	25248.3	25305.7
							49.1532	28369.6	44562.8	43244.2	16027.3	25463.8	25526.6
							49.2523	28073.4	44614.3	43290.8	15827.5	25677.7	25745.8
							49.3514	27777.2	44664.4	43336.3	15628.8	25889.8	25963.4
							49.4505	27481.2	44713.3	43380.5	15431.2	26100	26179.1
							49.5495	27185.5	44760.8	43423.5	15234.8	26308.3	26393
							49.6486	26890.2	44807	43465.3	15039.6	26514.6	26605
							49.7477	26595.3	44851.9	43505.8	14845.6	26718.9	26814.9
							49.8468	26300.8	44895.4	43545.2	14652.9	26920.9	27022.6
							49.9459	26007	44937.6	43583.2	14461.4	27120.6	27228.2
							50.045	25713.8	44978.4	43620.1	14271.4	27318	27431.4
							50.1441	25421.3	45018	43655.7	14082.7	27513	27632.3
							50.2432	25129.5	45056.1	43690	13895.4	27705.4	27830.7
							50.3423	24838.7	45092.9	43723.1	13709.5	27895.2	28026.5
							50.4414	24548.7	45128.4	43755	13525.1	28082.4	28219.6
							50.5405	24259.7	45162.5	43785.6	13342.1	28266.8	28410.1
							50.6396	23971.8	45195.2	43815	13160.7	28448.3	28597.7
							50.7387	23685	45226.6	43843	12980.8	28626.9	28782.4
							50.8378	23399.4	45256.6	43869.9	12802.5	28802.5	28964.1
							50.9369	23115	45285.2	43895.4	12625.8	28975.1	29142.8
							51.036	22831.9	45312.4	43919.7	12450.7	29144.5	29318.3
							51.1351	22550.2	45338.3	43942.7	12277.2	29310.6	29490.7
							51.2342	22269.9	45362.8	43964.5	12105.4	29473.4	29659.7
							51.3333	21991	45385.9	43984.9	11935.2	29632.9	29825.3
							51.4324	21713.7	45407.7	44004.1	11766.8	29788.9	29987.5
							51.5315	21437.9	45428	44022.1	11600	29941.4	30146.2
							51.6306	21163.8	45446.9	44038.7	11435	30090.3	30301.2
							51.7297	20891.3	45464.5	44054.1	11271.7	30235.5	30452.6
							51.8288	20620.6	45480.7	44068.1	11110.1	30377	30600.3
							51.9279	20351.6	45495.5	44080.9	10950.4	30514.8	30744.2
							52.027	20084.5	45508.8	44092.4	10792.4	30648.6	30884.1
							52.1261	19819.2	45520.8	44102.7	10636.1	30778.6	31020.2
							52.2252	19555.8	45531.4	44111.6	10481.7	30904.5	31152.2
							52.3243	19294.4	45540.6	44119.3	10329.1	31026.5	31280.2
							52.4234	19034.9	45548.4	44125.6	10178.3	31144.3	31404
							52.5225	18777.5	45554.8	44130.7	10029.4	31258	31523.7
							52.6216	18522.1	45559.8	44134.5	9882.22	31367.5	31639.1
							52.7207	18268.9	45563.4	44137	9736.91	31472.7	31750.2
							52.8198	18017.7	45565.6	44138.2	9593.45	31573.7	31856.9
							52.9189	17768.8	45566.3	44138.1	9451.84	31670.3	31959.3
							53.018	17522	45565.7	44136.7	9312.07	31762.4	32057.2
							53.1171	17277.4	45563.7	44134.1	9174.15	31850.2	32150.6
							53.2162	17035.1	45560.3	44130.1	9038.08	31933.4	32239.4
							53.3153	16795.1	45555.5	44124.9	8903.87	32012.2	32323.7
							53.4144	16557.4	45549.2	44118.4	8771.51	32086.4	32403.3
							53.5135	16322	45541.6	44110.5	8641	32155.9	32478.3
							53.6126	16088.9	45532.6	44101.4	8512.33	32220.9	32548.6
							53.7117	15858.2	45522.2	44091	8385.51	32281.2	32614.1
							53.8108	15630	45510.4	44079.4	8260.53	32336.8	32674.8
							53.9099	15404.1	45497.1	44066.4	8137.4	32387.7	32730.8
							54.009	15180.7	45482.5	44052.2	8016.09	32433.8	32781.9
							54.1081	14959.7	45466.5	44036.6	7896.62	32475.2	32828.2
							54.2072	14741.1	45449.1	44019.8	7778.97	32511.8	32869.6
							54.3063	14525.1	45430.3	44001.8	7663.13	32543.6	32906.1
							54.4054	14311.5	45410.2	43982.4	7549.1	32570.6	32937.7
							54.5045	14100.5	45388.6	43961.8	7436.88	32592.7	32964.3
							54.6036	13891.9	45365.7	43939.8	7326.45	32610	32986
							54.7027	13685.9	45341.3	43916.7	7217.81	32622.5	33002.8
							54.8018	13482.3	45315.6	43892.2	7110.93	32630.1	33014.6
							54.9009	13281.3	45288.5	43866.5	7005.82	32632.8	33021.4
							55	13082.9	45260.1	43839.5	6902.47	32630.7	33023.3
							55.0991	12887	45230.2	43811.3	6800.86	32623.7	33020.1
							55.1982	12693.6	45199	43781.8	6700.98	32611.9	33012.1
							55.2973	12502.8	45166.5	43751	6602.82	32595.2	32999
							55.3964	12314.5	45132.5	43719	6506.36	32573.7	32981
							55.4955	12128.8	45097.3	43685.7	6411.6	32547.3	32958
							55.5946	11945.6	45060.6	43651.2	6318.53	32516.1	32930.1
							55.6937	11764.9	45022.6	43615.4	6227.11	32480.1	32897.3
							55.7928	11586.8	44983.3	43578.4	6137.35	32439.4	32859.6
							55.8919	11411.2	44942.6	43540.2	6049.23	32393.8	32816.9
							55.991	11238.2	44900.5	43500.7	5962.74	32343.6	32769.4
							56.0901	11067.7	44857.2	43460	5877.85	32288.6	32717.1
							56.1892	10899.7	44812.5	43418.1	5794.56	32228.9	32659.9
							56.2883	10734.2	44766.4	43374.9	5712.84	32164.5	32597.9
							56.3874	10571.2	44719.1	43330.5	5632.69	32095.5	32531.2
							56.4865	10410.7	44670.4	43284.9	5554.07	32021.9	32459.8
							56.5856	10252.6	44620.4	43238.1	5476.99	31943.8	32383.6
							56.6847	10097.1	44569.1	43190.1	5401.43	31861.1	32302.8
							56.7838	9943.99	44516.5	43140.9	5327.35	31773.9	32217.4
							56.8829	9793.34	44462.6	43090.5	5254.76	31682.3	32127.3
							56.982	9645.11	44407.4	43038.9	5183.63	31586.3	32032.8
							57.0811	9499.31	44350.9	42986.1	5113.94	31485.9	31933.8
							57.1802	9355.91	44293.1	42932.1	5045.68	31381.2	31830.3
							57.2793	9214.9	44234	42876.9	4978.82	31272.3	31722.4
							57.3784	9076.25	44173.7	42820.6	4913.36	31159.1	31610.2
							57.4775	8939.97	44112.1	42763.1	4849.27	31041.8	31493.8
							57.5766	8806.02	44049.2	42704.4	4786.53	30920.4	31373
							57.6757	8674.39	43985.1	42644.6	4725.13	30794.9	31248.2
							57.7748	8545.06	43919.7	42583.6	4665.04	30665.5	31119.2
							57.8739	8418.02	43853.1	42521.4	4606.26	30532.1	30986.1
							57.973	8293.24	43785.3	42458.1	4548.76	30394.9	30849.1
							58.0721	8170.71	43716.2	42393.7	4492.52	30253.9	30708.1
							58.1712	8050.41	43645.9	42328.2	4437.52	30109.1	30563.3
							58.2703	7932.3	43574.4	42261.5	4383.75	29960.7	30414.7
							58.3694	7816.38	43501.6	42193.7	4331.19	29808.6	30262.3
							58.4685	7702.62	43427.7	42124.8	4279.81	29653.1	30106.3
							58.5676	7591.01	43352.6	42054.8	4229.6	29494	29946.8
							58.6667	7481.51	43276.2	41983.6	4180.55	29331.6	29783.7
							58.7658	7374.1	43198.7	41911.4	4132.63	29165.9	29617.2
							58.8649	7268.78	43120.1	41838.1	4085.83	28996.9	29447.3
							58.964	7165.5	43040.2	41763.7	4040.12	28824.8	29274.2
							59.0631	7064.25	42959.2	41688.2	3995.49	28649.6	29097.9
							59.1622	6965	42877	41611.7	3951.91	28471.3	28918.4
							59.2613	6867.74	42793.7	41534.1	3909.39	28290.2	28735.9
							59.3604	6772.43	42709.3	41455.5	3867.88	28106.1	28550.4
							59.4595	6679.05	42623.7	41375.8	3827.38	27919.3	28362.1
							59.5586	6587.58	42537	41295	3787.87	27729.8	28171
							59.6577	6498	42449.2	41213.2	3749.33	27537.7	27977.1
							59.7568	6410.28	42360.3	41130.4	3711.74	27343.1	27780.7
							59.8559	6324.39	42270.3	41046.6	3675.09	27146	27581.7
							59.955	6240.31	42179.2	40961.8	3639.35	26946.6	27380.2
							60.0541	6158.02	42087	40875.9	3604.51	26744.8	27176.4
							60.1532	6077.49	41993.7	40789.1	3570.56	26540.9	26970.2
							60.2523	5998.7	41899.4	40701.2	3537.48	26334.9	26761.9
							60.3514	5921.61	41804	40612.4	3505.24	26126.8	26551.5
							60.4505	5846.22	41707.6	40522.6	3473.83	25916.8	26339.1
							60.5495	5772.48	41610.1	40431.9	3443.25	25704.9	26124.7
							60.6486	5700.38	41511.6	40340.1	3413.46	25491.3	25908.4
							60.7477	5629.89	41412.1	40247.5	3384.45	25275.9	25690.5
							60.8468	5560.99	41311.6	40153.8	3356.22	25059	25470.8
							60.9459	5493.65	41210.1	40059.3	3328.73	24840.6	25249.6
							61.045	5427.85	41107.6	39963.8	3301.98	24620.7	25026.8
							61.1441	5363.55	41004.1	39867.4	3275.95	24399.5	24802.7
							61.2432	5300.75	40899.6	39770.1	3250.62	24177	24577.2
							61.3423	5239.4	40794.2	39671.9	3225.99	23953.3	24350.6
							61.4414	5179.5	40687.8	39572.8	3202.03	23728.6	24122.7
							61.5405	5121.01	40580.5	39472.8	3178.73	23502.8	23893.8
							61.6396	5063.91	40472.2	39371.9	3156.08	23276.1	23664
							61.7387	5008.17	40363	39270.1	3134.06	23048.6	23433.2
							61.8378	4953.78	40252.9	39167.5	3112.65	22820.3	23201.7
							61.9369	4900.7	40141.9	39064.1	3091.85	22591.4	22969.4
							62.036	4848.91	40030	38959.8	3071.64	22361.8	22736.5
							62.1351	4798.4	39917.2	38854.6	3052.01	22131.7	22503.1
							62.2342	4749.13	39803.5	38748.7	3032.93	21901.3	22269.2
							62.3333	4701.09	39689	38641.9	3014.41	21670.4	22034.9
							62.4324	4654.24	39573.6	38534.3	2996.42	21439.3	21800.3
							62.5315	4608.58	39457.3	38425.9	2978.96	21207.9	21565.5
							62.6306	4564.07	39340.2	38316.7	2962	20976.5	21330.6
							62.7297	4520.69	39222.3	38206.8	2945.55	20745	21095.6
							62.8288	4478.42	39103.6	38096	2929.58	20513.6	20860.6
							62.9279	4437.24	38984.1	37984.6	2914.09	20282.2	20625.7
							63.027	4397.13	38863.8	37872.3	2899.06	20051	20391
							63.1261	4358.06	38742.6	37759.3	2884.48	19820.1	20156.5
							63.2252	4320.02	38620.8	37645.6	2870.34	19589.5	19922.3
							63.3243	4282.98	38498.1	37531.1	2856.64	19359.3	19688.5
							63.4234	4246.92	38374.7	37415.9	2843.34	19129.5	19455.2
							63.5225	4211.82	38250.6	37300.1	2830.46	18900.3	19222.4
							63.6216	4177.66	38125.7	37183.5	2817.97	18671.7	18990.2
							63.7207	4144.43	38000.1	37066.2	2805.87	18443.7	18758.7
							63.8198	4112.09	37873.8	36948.3	2794.15	18216.5	18527.9
							63.9189	4080.64	37746.8	36829.7	2782.79	17990	18297.9
							64.018	4050.05	37619.1	36710.4	2771.79	17764.4	18068.7
							64.1171	4020.3	37490.7	36590.4	2761.14	17539.7	17840.5
							64.2162	3991.38	37361.7	36469.9	2750.82	17316	17613.3
							64.3153	3963.26	37232	36348.7	2740.84	17093.3	17387.1
							64.4144	3935.93	37101.7	36226.9	2731.17	16871.6	17162
							64.5135	3909.37	36970.7	36104.4	2721.82	16651.1	16938
							64.6126	3883.56	36839.1	35981.4	2712.76	16431.8	16715.3
							64.7117	3858.49	36706.9	35857.7	2704	16213.8	16493.8
							64.8108	3834.13	36574	35733.5	2695.53	15997	16273.7
							64.9099	3810.47	36440.6	35608.7	2687.33	15781.5	16054.9
							65.009	3787.5	36306.6	35483.4	2679.41	15567.5	15837.6
							65.1081	3765.2	36172.1	35357.5	2671.74	15354.9	15621.7
							65.2072	3743.55	36037	35231	2664.33	15143.8	15407.3
							65.3063	3722.53	35901.3	35104	2657.17	14934.1	15194.5
							65.4054	3702.13	35765.1	34976.5	2650.25	14726.1	14983.3
							65.5045	3682.34	35628.4	34848.5	2643.56	14519.7	14773.7
							65.6036	3663.14	35491.1	34720	2637.1	14314.8	14565.8
							65.7027	3644.51	35353.4	34590.9	2630.86	14111.7	14359.6
							65.8018	3626.44	35215.2	34461.4	2624.83	13910.3	14155.2
							65.9009	3608.92	35076.4	34331.4	2619	13710.7	13952.5
							66	3591.93	34937.3	34201	2613.38	13512.8	13751.7
							66.0991	3575.46	34797.6	34070.1	2607.95	13316.8	13552.8
							66.1982	3559.5	34657.5	33938.7	2602.71	13122.6	13355.7
							66.2973	3544.03	34517	33806.9	2597.66	12930.2	13160.6
							66.3964	3529.03	34376	33674.7	2592.78	12739.8	12967.4
							66.4955	3514.51	34234.7	33542.1	2588.07	12551.3	12776.2
							66.5946	3500.43	34092.9	33409	2583.53	12364.8	12587
							66.6937	3486.8	33950.7	33275.6	2579.14	12180.2	12399.8
							66.7928	3473.6	33808.2	33141.8	2574.92	11997.6	12214.6
							66.8919	3460.82	33665.2	33007.6	2570.85	11817.1	12031.5
							66.991	3448.45	33522	32873	2566.92	11638.5	11850.6
							67.0901	3436.47	33378.3	32738.1	2563.14	11462.1	11671.7
							67.1892	3424.88	33234.3	32602.8	2559.49	11287.7	11494.9
							67.2883	3413.66	33090	32467.2	2555.97	11115.4	11320.3
							67.3874	3402.8	32945.4	32331.2	2552.58	10945.2	11147.8
							67.4865	3392.3	32800.5	32195	2549.32	10777.1	10977.4
							67.5856	3382.14	32655.3	32058.4	2546.18	10611.1	10809.3
							67.6847	3372.32	32509.8	31921.5	2543.15	10447.3	10643.3
							67.7838	3362.82	32364	31784.4	2540.24	10285.6	10479.6
							67.8829	3353.64	32218	31646.9	2537.43	10126	10318
							67.982	3344.76	32071.7	31509.2	2534.73	9968.63	10158.6
							68.0811	3336.18	31925.2	31371.3	2532.13	9813.39	10001.5
							68.1802	3327.88	31778.4	31233	2529.63	9660.31	9846.51
							68.2793	3319.87	31631.4	31094.6	2527.22	9509.41	9693.79
							68.3784	3312.12	31484.2	30955.9	2524.9	9360.67	9543.28
							68.4775	3304.65	31336.8	30817	2522.68	9214.11	9394.99
							68.5766	3297.42	31189.3	30677.8	2520.53	9069.71	9248.92
							68.6757	3290.45	31041.5	30538.5	2518.47	8927.48	9105.07
							68.7748	3283.71	30893.6	30399	2516.49	8787.41	8963.43
							68.8739	3277.21	30745.5	30259.3	2514.59	8649.51	8824
							68.973	3270.93	30597.3	30119.4	2512.76	8513.75	8686.76
							69.0721	3264.88	30448.9	29979.3	2511	8380.15	8551.73
							69.1712	3259.03	30300.4	29839.1	2509.31	8248.7	8418.9
							69.2703	3253.39	30151.8	29698.8	2507.69	8119.39	8288.25
							69.3694	3247.95	30003.1	29558.3	2506.13	7992.2	8159.77
							69.4685	3242.71	29854.3	29417.7	2504.63	7867.14	8033.47
							69.5676	3237.65	29705.4	29277	2503.2	7744.19	7909.32
							69.6667	3232.77	29556.5	29136.1	2501.82	7623.34	7787.31
							69.7658	3228.06	29407.5	28995.2	2500.49	7504.57	7667.44
							69.8649	3223.53	29258.4	28854.1	2499.22	7387.88	7549.68
							69.964	3219.16	29109.3	28713	2498	7273.26	7434.04
							70.0631	3214.94	28960.1	28571.8	2496.83	7160.69	7320.49
							70.1622	3210.89	28810.9	28430.6	2495.7	7050.16	7209.02
							70.2613	3206.98	28661.7	28289.3	2494.63	6941.65	7099.61
							70.3604	3203.21	28512.5	28147.9	2493.59	6835.15	6992.26
							70.4595	3199.58	28363.3	28006.5	2492.6	6730.65	6886.93
							70.5586	3196.09	28214.1	27865.1	2491.65	6628.11	6783.62
							70.6577	3192.73	28065	27723.7	2490.74	6527.53	6682.29
							70.7568	3189.49	27915.9	27582.2	2489.87	6428.9	6582.95
							70.8559	3186.37	27766.8	27440.8	2489.03	6332.18	6485.57
							70.955	3183.37	27617.7	27299.3	2488.23	6237.38	6390.13
							71.0541	3180.49	27468.8	27157.9	2487.46	6144.45	6296.61
							71.1532	3177.71	27319.9	27016.5	2486.72	6053.4	6204.99
							71.2523	3175.04	27171.1	26875.1	2486.02	5964.19	6115.26
							71.3513	3172.47	27022.3	26733.8	2485.34	5876.81	6027.38
							71.4504	3170	26873.7	26592.5	2484.7	5791.23	5941.33
							71.5496	3167.62	26725.2	26451.2	2484.08	5707.43	5857.1
							71.6487	3165.34	26576.8	26310.1	2483.49	5625.4	5774.67
							71.7477	3163.14	26428.5	26169	2482.92	5545.12	5694.02
							71.8468	3161.03	26280.3	26028	2482.38	5466.56	5615.11
							71.9459	3159	26132.3	25887	2481.86	5389.7	5537.93
							72.045	3157.05	25984.5	25746.2	2481.36	5314.51	5462.45
							72.1441	3155.18	25836.8	25605.5	2480.89	5240.98	5388.66
							72.2432	3153.38	25689.2	25464.9	2480.43	5169.09	5316.53
							72.3423	3151.66	25541.9	25324.4	2480	5098.8	5246.03
							72.4414	3150	25394.7	25184.1	2479.58	5030.1	5177.14
							72.5405	3148.41	25247.8	25043.9	2479.18	4962.97	5109.84
							72.6396	3146.88	25101	24903.8	2478.8	4897.38	5044.1
							72.7387	3145.41	24954.4	24763.9	2478.44	4833.3	4979.91
							72.8378	3144	24808.1	24624.1	2478.1	4770.73	4917.23
							72.9369	3142.65	24662	24484.5	2477.76	4709.63	4856.05
							73.036	3141.35	24516.1	24345.1	2477.45	4649.97	4796.34
							73.1351	3140.11	24370.5	24205.9	2477.15	4591.75	4738.07
							73.2342	3138.92	24225.1	24066.8	2476.86	4534.92	4681.22
							73.3333	3137.77	24080	23928	2476.58	4479.48	4625.77
							73.4324	3136.68	23935.1	23789.4	2476.32	4425.39	4571.69
							73.5315	3135.62	23790.5	23651	2476.07	4372.64	4518.97
							73.6306	3134.61	23646.2	23512.7	2475.83	4321.19	4467.57
							73.7297	3133.65	23502.2	23374.8	2475.6	4271.04	4417.47
							73.8288	3132.72	23358.5	23237	2475.38	4222.15	4368.65
							73.9279	3131.83	23215	23099.5	2475.18	4174.5	4321.09
							74.027	3130.98	23071.9	22962.3	2474.98	4128.07	4274.76
							74.1261	3130.17	22929.1	22825.2	2474.79	4082.84	4229.63
							74.2252	3129.39	22786.7	22688.5	2474.61	4038.78	4185.7
							74.3243	3128.64	22644.5	22552	2474.44	3995.87	4142.92
							74.4234	3127.93	22502.7	22415.8	2474.27	3954.1	4101.29
							74.5225	3127.24	22361.3	22279.9	2474.12	3913.43	4060.77
							74.6216	3126.59	22220.2	22144.3	2473.97	3873.84	4021.35
							74.7207	3125.96	22079.4	22008.9	2473.83	3835.32	3983
							74.8198	3125.36	21939.1	21873.9	2473.69	3797.84	3945.7
							74.9189	3124.78	21799	21739.1	2473.56	3761.38	3909.42
							75.018	3124.24	21659.4	21604.7	2473.44	3725.92	3874.16
							75.1171	3123.71	21520.2	21470.6	2473.32	3691.44	3839.88
							75.2162	3123.21	21381.3	21336.8	2473.21	3657.92	3806.56
							75.3153	3122.73	21242.8	21203.3	2473.11	3625.34	3774.19
							75.4144	3122.27	21104.8	21070.2	2473.01	3593.67	3742.74
							75.5135	3121.83	20967.1	20937.4	2472.91	3562.9	3712.2
							75.6126	3121.41	20829.9	20805	2472.82	3533	3682.53
							75.7117	3121.01	20693.1	20672.9	2472.73	3503.97	3653.72
							75.8108	3120.62	20556.7	20541.2	2472.65	3475.76	3625.76
							75.9099	3120.26	20420.8	20409.8	2472.57	3448.39	3598.62
							76.009	3119.91	20285.2	20278.8	2472.5	3421.81	3572.28
							76.1081	3119.57	20150.2	20148.2	2472.43	3396.01	3546.73
							76.2072	3119.25	20015.5	20017.9	2472.36	3370.97	3521.94
							76.3063	3118.95	19881.4	19888.1	2472.3	3346.68	3497.89
							76.4054	3118.66	19747.7	19758.6	2472.24	3323.12	3474.58
							76.5045	3118.38	19614.4	19629.5	2472.18	3300.26	3451.98
							76.6036	3118.11	19481.6	19500.9	2472.12	3278.1	3430.07
							76.7027	3117.86	19349.3	19372.6	2472.07	3256.61	3408.84
							76.8018	3117.62	19217.5	19244.7	2472.02	3235.79	3388.26
							76.9009	3117.39	19086.1	19117.3	2471.97	3215.6	3368.33
							77	3117.17	18955.3	18990.3	2471.93	3196.04	3349.02
							77.0991	3116.96	18824.9	18863.7	2471.89	3177.09	3330.33
							77.1982	3116.76	18695	18737.5	2471.84	3158.73	3312.22
							77.2973	3116.57	18565.7	18611.8	2471.81	3140.96	3294.7
							77.3964	3116.39	18436.8	18486.5	2471.77	3123.74	3277.74
							77.4955	3116.21	18308.5	18361.6	2471.74	3107.07	3261.32
							77.5946	3116.05	18180.6	18237.2	2471.7	3090.94	3245.44
							77.6937	3115.89	18053.3	18113.2	2471.67	3075.33	3230.07
							77.7928	3115.74	17926.5	17989.7	2471.64	3060.23	3215.21
							77.8919	3115.6	17800.3	17866.7	2471.62	3045.61	3200.84
							77.991	3115.46	17674.5	17744.1	2471.59	3031.48	3186.95
							78.0901	3115.33	17549.3	17622	2471.56	3017.81	3173.52
							78.1892	3115.21	17424.7	17500.3	2471.54	3004.59	3160.54
							78.2883	3115.09	17300.5	17379.1	2471.52	2991.82	3148
							78.3874	3114.98	17177	17258.4	2471.5	2979.47	3135.88
							78.4865	3114.87	17053.9	17138.2	2471.48	2967.53	3124.18
							78.5856	3114.77	16931.5	17018.5	2471.46	2956	3112.88
							78.6847	3114.68	16809.6	16899.2	2471.44	2944.86	3101.96
							78.7838	3114.58	16688.2	16780.5	2471.42	2934.11	3091.42
							78.8829	3114.5	16567.4	16662.2	2471.41	2923.72	3081.25
							78.982	3114.41	16447.2	16544.5	2471.39	2913.69	3071.44
							79.0811	3114.33	16327.5	16427.2	2471.38	2904.01	3061.97
							79.1802	3114.26	16208.4	16310.4	2471.36	2894.66	3052.83
							79.2793	3114.19	16089.9	16194.2	2471.35	2885.64	3044.02
							79.3784	3114.12	15972	16078.5	2471.34	2876.94	3035.52
							79.4775	3114.05	15854.6	15963.2	2471.32	2868.55	3027.32
							79.5766	3113.99	15737.8	15848.5	2471.31	2860.45	3019.43
							79.6757	3113.94	15621.6	15734.3	2471.3	2852.64	3011.81
							79.7748	3113.88	15506	15620.7	2471.29	2845.12	3004.48
							79.8739	3113.83	15391	15507.5	2471.28	2837.86	2997.41
							79.973	3113.78	15276.6	15394.9	2471.28	2830.87	2990.6
							80.0721	3113.73	15162.7	15282.8	2471.27	2824.13	2984.04
							80.1712	3113.68	15049.5	15171.3	2471.26	2817.64	2977.72
							80.2703	3113.64	14936.8	15060.2	2471.25	2811.39	2971.64
							80.3694	3113.6	14824.8	14949.8	2471.24	2805.37	2965.79
							80.4685	3113.56	14713.4	14839.8	2471.24	2799.57	2960.15
							80.5676	3113.53	14602.5	14730.4	2471.23	2793.99	2954.73
							80.6667	3113.49	14492.3	14621.5	2471.23	2788.61	2949.52
							80.7658	3113.46	14382.7	14513.2	2471.22	2783.44	2944.5
							80.8649	3113.43	14273.6	14405.4	2471.22	2778.46	2939.67
							80.964	3113.4	14165.2	14298.2	2471.21	2773.68	2935.03
							81.0631	3113.37	14057.4	14191.5	2471.21	2769.07	2930.57
							81.1622	3113.34	13950.3	14085.4	2471.2	2764.64	2926.28
							81.2613	3113.32	13843.7	13979.8	2471.2	2760.38	2922.16
							81.3604	3113.3	13737.7	13874.8	2471.19	2756.29	2918.2
							81.4595	3113.27	13632.4	13770.4	2471.19	2752.35	2914.4
							81.5586	3113.25	13527.7	13666.5	2471.19	2748.57	2910.74
							81.6577	3113.23	13423.6	13563.1	2471.18	2744.93	2907.24
							81.7568	3113.21	13320.1	13460.4	2471.18	2741.44	2903.86
							81.8559	3113.19	13217.2	13358.1	2471.18	2738.09	2900.63
							81.955	3113.18	13115	13256.5	2471.17	2734.87	2897.52
							82.0541	3113.16	13013.4	13155.4	2471.17	2731.77	2894.54
							82.1532	3113.14	12912.4	13054.9	2471.17	2728.8	2891.68
							82.2523	3113.13	12812	12954.9	2471.17	2725.95	2888.94
							82.3513	3113.11	12712.3	12855.5	2471.16	2723.22	2886.31
							82.4504	3113.1	12613.1	12756.7	2471.16	2720.59	2883.79
							82.5496	3113.09	12514.6	12658.5	2471.16	2718.08	2881.37
							82.6487	3113.08	12416.7	12560.8	2471.16	2715.66	2879.05
							82.7477	3113.07	12319.5	12463.7	2471.16	2713.34	2876.82
							82.8468	3113.06	12222.9	12367.2	2471.16	2711.12	2874.69
							82.9459	3113.05	12126.9	12271.2	2471.15	2708.99	2872.65
							83.045	3113.04	12031.5	12175.8	2471.15	2706.95	2870.7
							83.1441	3113.03	11936.7	12081	2471.15	2705	2868.82
							83.2432	3113.02	11842.6	11986.8	2471.15	2703.12	2867.03
							83.3423	3113.01	11749.1	11893.1	2471.15	2701.33	2865.31
							83.4414	3113	11656.2	11800	2471.15	2699.61	2863.67
							83.5405	3113	11564	11707.5	2471.15	2697.96	2862.09
							83.6396	3112.99	11472.4	11615.5	2471.14	2696.38	2860.59
							83.7387	3112.98	11381.4	11524.2	2471.14	2694.87	2859.14
							83.8378	3112.98	11291	11433.4	2471.14	2693.43	2857.77
							83.9369	3112.97	11201.3	11343.2	2471.14	2692.04	2856.45
							84.036	3112.97	11112.1	11253.5	2471.14	2690.72	2855.19
							84.1351	3112.96	11023.6	11164.4	2471.14	2689.45	2853.98
							84.2342	3112.96	10935.7	11076	2471.14	2688.24	2852.83
							84.3333	3112.95	10848.5	10988	2471.14	2687.08	2851.73
							84.4324	3112.95	10761.8	10900.7	2471.14	2685.98	2850.67
							84.5315	3112.94	10675.8	10813.9	2471.14	2684.92	2849.67
							84.6306	3112.94	10590.4	10727.7	2471.14	2683.91	2848.71
							84.7297	3112.94	10505.6	10642.1	2471.14	2682.94	2847.79
							84.8288	3112.93	10421.5	10557.1	2471.14	2682.01	2846.91
							84.9279	3112.93	10337.9	10472.6	2471.14	2681.13	2846.07
							85.027	3112.93	10255	10388.7	2471.14	2680.29	2845.28
							85.1261	3112.92	10172.6	10305.4	2471.14	2679.48	2844.51
							85.2252	3112.92	10090.9	10222.6	2471.14	2678.71	2843.79
							85.3243	3112.92	10009.8	10140.5	2471.14	2677.98	2843.09
							85.4234	3112.92	9929.36	10058.9	2471.13	2677.28	2842.43
							85.5225	3112.91	9849.48	9977.81	2471.13	2676.61	2841.8
							85.6216	3112.91	9770.22	9897.34	2471.13	2675.97	2841.2
							85.7207	3112.91	9691.56	9817.44	2471.13	2675.36	2840.62
							85.8198	3112.91	9613.5	9738.1	2471.13	2674.78	2840.07
							85.9189	3112.91	9536.05	9659.32	2471.13	2674.22	2839.55
							86.018	3112.91	9459.2	9581.12	2471.13	2673.7	2839.05
							86.1171	3112.9	9382.95	9503.48	2471.13	2673.19	2838.58
							86.2162	3112.9	9307.3	9426.4	2471.13	2672.71	2838.13
							86.3153	3112.9	9232.25	9349.89	2471.13	2672.25	2837.7
							86.4144	3112.9	9157.8	9273.93	2471.13	2671.82	2837.29
							86.5135	3112.9	9083.94	9198.54	2471.13	2671.4	2836.9
							86.6126	3112.9	9010.67	9123.7	2471.13	2671.01	2836.53
							86.7117	3112.9	8938	9049.42	2471.13	2670.63	2836.18
							86.8108	3112.89	8865.9	8975.7	2471.13	2670.27	2835.84
							86.9099	3112.89	8794.4	8902.53	2471.13	2669.93	2835.52
							87.009	3112.89	8723.49	8829.92	2471.13	2669.6	2835.22
							87.1081	3112.89	8653.16	8757.86	2471.13	2669.29	2834.93
							87.2072	3112.89	8583.41	8686.35	2471.13	2669	2834.65
							87.3063	3112.89	8514.24	8615.39	2471.13	2668.72	2834.39
							87.4054	3112.89	8445.65	8544.98	2471.13	2668.45	2834.14
							87.5045	3112.89	8377.63	8475.11	2471.13	2668.2	2833.91
							87.6036	3112.89	8310.18	8405.78	2471.13	2667.96	2833.68
							87.7027	3112.89	8243.31	8337.01	2471.13	2667.73	2833.47
							87.8018	3112.89	8177.01	8268.77	2471.13	2667.51	2833.27
							87.9009	3112.89	8111.28	8201.07	2471.13	2667.3	2833.07
							88	3112.89	8046.11	8133.92	2471.13	2667.11	2832.89
							88.0991	3112.89	7981.5	8067.3	2471.13	2666.92	2832.72
							88.1982	3112.89	7917.45	8001.21	2471.13	2666.74	2832.55
							88.2973	3112.89	7853.96	7935.66	2471.13	2666.57	2832.4
							88.3964	3112.89	7791.03	7870.63	2471.13	2666.41	2832.25
							88.4955	3112.89	7728.64	7806.14	2471.13	2666.26	2832.11
							88.5946	3112.88	7666.81	7742.17	2471.13	2666.12	2831.97
							88.6937	3112.88	7605.53	7678.73	2471.13	2665.98	2831.85
							88.7928	3112.88	7544.8	7615.82	2471.13	2665.85	2831.73
							88.8919	3112.88	7484.6	7553.43	2471.13	2665.73	2831.61
							88.991	3112.88	7424.95	7491.55	2471.13	2665.61	2831.5
							89.0901	3112.88	7365.84	7430.2	2471.13	2665.5	2831.4
							89.1892	3112.88	7307.27	7369.36	2471.13	2665.39	2831.3
							89.2883	3112.88	7249.22	7309.03	2471.13	2665.29	2831.21
							89.3874	3112.88	7191.71	7249.21	2471.13	2665.2	2831.13
							89.4865	3112.88	7134.73	7189.91	2471.13	2665.11	2831.04
							89.5856	3112.88	7078.27	7131.11	2471.13	2665.02	2830.97
							89.6847	3112.88	7022.34	7072.82	2471.13	2664.94	2830.89
							89.7838	3112.88	6966.93	7015.03	2471.13	2664.87	2830.82
							89.8829	3112.88	6912.03	6957.75	2471.13	2664.79	2830.76
							89.982	3112.88	6857.65	6900.96	2471.13	2664.72	2830.69
							90.0811	3112.88	6803.79	6844.67	2471.13	2664.66	2830.63
							90.1802	3112.88	6750.43	6788.87	2471.13	2664.6	2830.58
							90.2793	3112.88	6697.58	6733.56	2471.13	2664.54	2830.52
							90.3784	3112.88	6645.23	6678.75	2471.13	2664.49	2830.47
							90.4775	3112.88	6593.39	6624.42	2471.13	2664.43	2830.43
							90.5766	3112.88	6542.04	6570.58	2471.13	2664.38	2830.38
							90.6757	3112.88	6491.19	6517.22	2471.13	2664.34	2830.34
							90.7748	3112.88	6440.84	6464.34	2471.13	2664.29	2830.3
							90.8739	3112.88	6390.97	6411.94	2471.13	2664.25	2830.26
							90.973	3112.88	6341.59	6360.01	2471.13	2664.21	2830.22
							91.0721	3112.88	6292.7	6308.56	2471.13	2664.18	2830.19
							91.1712	3112.88	6244.29	6257.58	2471.13	2664.14	2830.16
							91.2703	3112.88	6196.36	6207.07	2471.13	2664.11	2830.13
							91.3694	3112.88	6148.9	6157.03	2471.13	2664.08	2830.1
							91.4685	3112.88	6101.92	6107.45	2471.13	2664.05	2830.07
							91.5676	3112.88	6055.4	6058.33	2471.13	2664.02	2830.05
							91.6667	3112.88	6009.36	6009.66	2471.13	2663.99	2830.02
							91.7658	3112.88	5963.78	5961.46	2471.13	2663.97	2830
							91.8649	3112.88	5918.65	5913.7	2471.13	2663.94	2829.98
							91.964	3112.88	5873.99	5866.4	2471.13	2663.92	2829.96
							92.0631	3112.88	5829.79	5819.55	2471.13	2663.9	2829.94
							92.1622	3112.88	5786.04	5773.15	2471.13	2663.88	2829.92
							92.2613	3112.88	5742.73	5727.19	2471.13	2663.86	2829.91
							92.3604	3112.88	5699.88	5681.67	2471.13	2663.84	2829.89
							92.4595	3112.88	5657.47	5636.59	2471.13	2663.83	2829.88
							92.5586	3112.88	5615.5	5591.94	2471.13	2663.81	2829.86
							92.6577	3112.88	5573.96	5547.72	2471.13	2663.8	2829.85
							92.7568	3112.88	5532.86	5503.94	2471.13	2663.78	2829.84
							92.8559	3112.88	5492.2	5460.59	2471.13	2663.77	2829.82
							92.955	3112.88	5451.96	5417.66	2471.13	2663.76	2829.81
							93.0541	3112.88	5412.15	5375.15	2471.13	2663.74	2829.8
							93.1532	3112.88	5372.76	5333.07	2471.13	2663.73	2829.79
							93.2523	3112.88	5333.79	5291.4	2471.13	2663.72	2829.78
							93.3513	3112.88	5295.24	5250.15	2471.13	2663.71	2829.78
							93.4504	3112.88	5257.1	5209.31	2471.13	2663.7	2829.77
							93.5496	3112.88	5219.38	5168.88	2471.13	2663.7	2829.76
							93.6487	3112.88	5182.06	5128.85	2471.13	2663.69	2829.75
							93.7477	3112.88	5145.14	5089.23	2471.13	2663.68	2829.75
							93.8468	3112.88	5108.63	5050.02	2471.13	2663.67	2829.74
							93.9459	3112.88	5072.52	5011.2	2471.13	2663.67	2829.73
							94.045	3112.88	5036.81	4972.78	2471.13	2663.66	2829.73
							94.1441	3112.88	5001.48	4934.75	2471.13	2663.65	2829.72
							94.2432	3112.88	4966.55	4897.11	2471.13	2663.65	2829.72
							94.3423	3112.88	4932	4859.86	2471.13	2663.64	2829.71
							94.4414	3112.88	4897.84	4823	2471.13	2663.64	2829.71
							94.5405	3112.88	4864.06	4786.52	2471.13	2663.63	2829.7
							94.6396	3112.88	4830.66	4750.42	2471.13	2663.63	2829.7
							94.7387	3112.88	4797.63	4714.7	2471.13	2663.62	2829.7
							94.8378	3112.88	4764.97	4679.35	2471.13	2663.62	2829.69
							94.9369	3112.88	4732.69	4644.38	2471.13	2663.62	2829.69
							95.036	3112.88	4700.77	4609.78	2471.13	2663.61	2829.69
							95.1351	3112.88	4669.21	4575.54	2471.13	2663.61	2829.68
							95.2342	3112.88	4638.01	4541.67	2471.13	2663.61	2829.68
							95.3333	3112.88	4607.18	4508.16	2471.13	2663.61	2829.68
							95.4324	3112.88	4576.69	4475	2471.13	2663.6	2829.68
							95.5315	3112.88	4546.56	4442.21	2471.13	2663.6	2829.68
							95.6306	3112.88	4516.78	4409.77	2471.13	2663.6	2829.67
							95.7297	3112.88	4487.34	4377.68	2471.13	2663.6	2829.67
							95.8288	3112.88	4458.24	4345.94	2471.13	2663.59	2829.67
							95.9279	3112.88	4429.49	4314.54	2471.13	2663.59	2829.67
							96.027	3112.88	4401.07	4283.49	2471.13	2663.59	2829.67
							96.1261	3112.88	4372.98	4252.77	2471.13	2663.59	2829.66
							96.2252	3112.88	4345.23	4222.4	2471.13	2663.59	2829.66
							96.3243	3112.88	4317.81	4192.36	2471.13	2663.59	2829.66
							96.4234	3112.88	4290.71	4162.65	2471.13	2663.58	2829.66
							96.5225	3112.88	4263.93	4133.27	2471.13	2663.58	2829.66
							96.6216	3112.88	4237.47	4104.22	2471.13	2663.58	2829.66
							96.7207	3112.88	4211.33	4075.5	2471.13	2663.58	2829.66
							96.8198	3112.88	4185.51	4047.09	2471.13	2663.58	2829.66
							96.9189	3112.88	4159.99	4019.01	2471.13	2663.58	2829.66
							97.018	3112.88	4134.78	3991.24	2471.13	2663.58	2829.66
							97.1171	3112.88	4109.88	3963.79	2471.13	2663.58	2829.65
							97.2162	3112.88	4085.29	3936.65	2471.13	2663.57	2829.65
							97.3153	3112.88	4060.99	3909.82	2471.13	2663.57	2829.65
							97.4144	3112.88	4036.99	3883.29	2471.13	2663.57	2829.65
							97.5135	3112.88	4013.28	3857.07	2471.13	2663.57	2829.65
							97.6126	3112.88	3989.87	3831.15	2471.13	2663.57	2829.65
							97.7117	3112.88	3966.75	3805.53	2471.13	2663.57	2829.65
							97.8108	3112.88	3943.91	3780.2	2471.13	2663.57	2829.65
							97.9099	3112.88	3921.36	3755.17	2471.13	2663.57	2829.65
							98.009	3112.88	3899.08	3730.43	2471.13	2663.57	2829.65
							98.1081	3112.88	3877.09	3705.98	2471.13	2663.57	2829.65
							98.2072	3112.88	3855.37	3681.81	2471.13	2663.57	2829.65
							98.3063	3112.88	3833.92	3657.93	2471.13	2663.57	2829.65
							98.4054	3112.88	3812.75	3634.33	2471.13	2663.57	2829.65
							98.5045	3112.88	3791.84	3611.01	2471.13	2663.57	2829.65
							98.6036	3112.88	3771.2	3587.96	2471.13	2663.57	2829.65
							98.7027	3112.88	3750.82	3565.19	2471.13	2663.57	2829.65
							98.8018	3112.88	3730.7	3542.68	2471.13	2663.57	2829.65
							98.9009	3112.88	3710.84	3520.45	2471.13	2663.57	2829.65
							99	3112.88	3691.23	3498.49	2471.13	2663.57	2829.65

## Sheet: Fig 3. b
Index	XY_ROI	Input_XY_FWHM	Output_XY_FWHM	Index	YZ_ROI	Input_YZ_FWHM	Output_YZ_FWHM		NOTE: units here are 0.5 um.
1	0009-0337-0326	3.801	4.065	1	0003-0204-0120	7.915	3.862
2	0010-0071-0223	3.508	3.345	2	0003-0242-0488	7.569	3.62
3	0010-0131-0207	4.264	4.032	3	0005-0145-0530	7.993	4.08
4	0011-0103-0397	3.688	3.598	4	0006-0124-0603	7.811	3.765
5	0011-0114-0175	3.648	3.705	5	0006-0125-0603	7.806	3.763
6	0011-0337-0326	4.329	4.424	6	0006-0201-0618	8.417	4.276
7	0017-0274-0153	4.11	3.787	7	0007-0086-0056	7.694	4.16
8	0018-0436-0702	3.879	3.886	8	0007-0101-0294	7.602	4.294
9	0019-0438-0247	3.609	3.823	9	0007-0102-0439	8.24	4.156
10	0023-0532-0453	4.266	4.538	10	0007-0104-0439	8.208	4.166
11	0024-0397-0248	4.104	4.145	11	0007-0136-0165	7.435	3.888
12	0024-0628-0332	3.7	4.725	12	0007-0197-0101	7.386	3.873
13	0025-0546-0340	4.05	4.215	13	0008-0119-0367	8.573	4.343
14	0026-0399-0495	3.427	3.596	14	0014-0089-0342	6.686	3.886
15	0027-0524-0566	3.702	4.211	15	0020-0114-0142	7.097	3.803
16	0029-0533-0112	3.841	3.914	16	0023-0198-0192	7.458	3.931
17	0031-0084-0062	3.767	3.761	17	0023-0241-0589	7.561	4.377
18	0031-0385-0675	3.744	4.028	18	0028-0227-0507	8.131	3.621
19	0033-0151-0400	3.614	3.833	19	0032-0059-0463	7.171	3.464
20	0033-0246-0341	3.745	3.844	20	0033-0071-0320	7.984	3.882
21	0034-0487-0048	4.436	3.765	21	0034-0073-0042	6.971	4.26
22	0037-0334-0583	3.742	3.962	22	0037-0054-0016	7.388	3.756
23	0039-0060-0369	3.753	3.682	23	0037-0194-0445	8.079	3.967
24	0040-0193-0578	4.07	3.909	24	0047-0087-0283	8.012	3.749
25	0045-0094-0216	3.939	4.328	25	0047-0099-0440	7.373	3.51
26	0047-0352-0622	3.563	3.84	26	0047-0100-0440	7.393	3.611
27	0048-0163-0106	3.985	4.544	27	0047-0115-0487	8.335	3.798
28	0051-0364-0610	4.052	3.844	28	0047-0118-0410	7.85	4.004
29	0052-0211-0192	3.976	4.173	29	0047-0120-0523	7.827	4.436
30	0053-0081-0201	4.193	3.804	30	0047-0135-0578	9.082	3.973
31	0054-0162-0207	3.585	3.776	31	0047-0240-0208	7.296	3.969
32	0054-0340-0304	3.657	4.221	32	0048-0078-0099	6.92	3.591
33	0056-0214-0346	3.784	3.784	33	0048-0095-0036	7.462	3.84
34	0057-0197-0632	3.804	3.758	34	0048-0112-0015	8.414	4.07
35	0060-0220-0523	3.936	3.831	35	0048-0137-0578	8.996	3.921
36	0061-0220-0522	3.602	3.825	36	0049-0096-0036	7.654	3.891
37	0062-0476-0108	4.216	3.442	37	0049-0260-0234	7.46	4.007
38	0069-0580-0416	4.105	3.914	38	0049-0288-0566	7.678	4.085
39	0072-0162-0398	4.095	3.9	39	0050-0122-0472	7.303	3.5
40	0073-0326-0305	3.62	4.276	40	0051-0076-0652	7.393	3.982
41	0074-0203-0274	3.942	4.148	41	0051-0114-0142	7.18	4.22
42	0077-0354-0598	4.143	4.046	42	0051-0139-0440	8.587	3.987
43	0078-0184-0204	3.822	3.892	43	0056-0268-0134	7.213	3.661
44	0078-0351-0287	3.916	3.816	44	0057-0046-0394	7.538	3.475
45	0078-0351-0288	3.929	3.855	45	0057-0057-0426	7.87	3.93
46	0084-0647-0491	4.08	3.406	46	0057-0102-0462	8.013	3.865
47	0084-0664-0484	3.88	3.543	47	0057-0102-0462	8.013	3.865
48	0086-0252-0502	4.042	3.215	48	0057-0102-0462	8.013	3.865
49	0087-0246-0063	4.444	3.693	49	0057-0278-0077	7.817	3.984
50	0088-0373-0275	3.654	3.968	50	0058-0058-0184	7.458	3.706
51	0091-0302-0252	3.838	3.811	51	0061-0213-0141	7.608	4.041
52	0092-0570-0161	4.077	3.848	52	0061-0220-0376	7.616	3.725
53	0100-0479-0418	4.126	3.869	53	0062-0067-0398	8.116	4
54	0109-0602-0152	3.911	4.259	54	0062-0136-0502	7.671	4.006
55	0112-0470-0462	3.722	3.688	55	0062-0190-0108	8.568	4.507
56	0113-0391-0542	4.716	4.015	56	0062-0265-0616	6.966	3.653
57	0115-0149-0604	3.571	3.484	57	0063-0031-0084	7.768	3.499
58	0116-0240-0464	3.873	3.916	58	0063-0057-0322	7.392	3.812
59	0117-0484-0533	4.423	3.731	59	0063-0059-0436	7.629	3.756
60	0123-0301-0221	4.135	4.001	60	0063-0060-0331	7.682	3.726
61	0123-0307-0271	4.248	3.93	61	0063-0106-0436	7.752	3.836
62	0123-0308-0255	4.6	4.828	62	0063-0155-0052	7.493	3.991
63	0125-0164-0540	3.772	4.954	63	0066-0158-0018	7.613	3.777
64	0133-0131-0554	3.954	3.852	64	0066-0182-0050	8.534	3.941
65	0133-0248-0074	4.25	4.084	65	0068-0254-0390	8.352	3.952
66	0133-0473-0647	3.881	3.376	66	0070-0146-0062	7.348	3.725
67	0137-0296-0367	3.887	3.834	67	0070-0218-0207	8.807	4.112
68	0137-0369-0423	3.973	3.739	68	0070-0228-0193	9.392	4.384
69	0139-0224-0365	4.014	3.767	69	0072-0209-0326	7.992	3.937
70	0139-0381-0254	3.807	4.047	70	0074-0027-0075	7.898	3.311
71	0140-0120-0467	3.586	4.191	71	0074-0041-0056	7.209	3.463
72	0141-0336-0233	3.81	3.987	72	0074-0066-0235	8.026	4.544
73	0141-0338-0232	4.115	4.258	73	0074-0095-0055	7.525	3.867
74	0141-0462-0204	4.826	5.037	74	0075-0132-0248	8.432	3.627
75	0144-0514-0231	3.881	4.093	75	0075-0184-0344	8.092	3.593
76	0144-0549-0241	3.907	4.495	76	0076-0095-0073	7.824	3.762
77	0145-0218-0501	3.906	3.78	77	0076-0197-0409	7.049	3.647
78	0146-0551-0232	4.335	3.792	78	0077-0059-0406	8.535	4.176
79	0147-0219-0523	3.726	3.756	79	0077-0060-0406	8.501	4.086
80	0147-0270-0479	3.741	3.988	80	0077-0094-0072	8.245	3.751
81	0148-0255-0490	3.793	3.911	81	0077-0113-0202	7.187	4.064
82	0149-0219-0523	3.884	3.959	82	0077-0158-0560	7.937	4.026
83	0149-0339-0203	4.3	3.94	83	0077-0159-0185	7.302	3.468
84	0149-0466-0454	4.271	4.259	84	0077-0196-0205	7.215	3.625
85	0150-0446-0610	4.35	3.647	85	0077-0197-0206	7.187	3.56
86	0150-0480-0344	3.733	3.849	86	0077-0236-0665	8.185	4.234
87	0151-0194-0401	3.753	3.927	87	0077-0237-0665	8.178	4.23
88	0151-0491-0547	3.923	3.462	88	0077-0255-0679	7.867	3.891
89	0152-0403-0445	4.155	3.835	89	0077-0271-0620	8.918	4.063
90	0153-0581-0148	4.69	4.226	90	0078-0047-0696	7.931	3.707
91	0154-0391-0244	3.632	3.831	91	0078-0167-0603	8.735	4.428
92	0158-0424-0436	3.788	3.789	92	0078-0257-0680	7.555	3.922
93	0159-0175-0115	3.792	3.991	93	0078-0271-0620	8.497	4.2
94	0159-0430-0463	3.836	4.072	94	0080-0229-0061	8.124	4.012
95	0160-0170-0299	3.708	3.876	95	0082-0166-0160	6.936	3.521
96	0163-0566-0158	4.033	4.042	96	0082-0227-0200	8.109	4.12
97	0164-0208-0118	4.014	4.044	97	0082-0280-0092	7.76	3.585
98	0167-0533-0059	3.995	3.659	98	0083-0055-0128	7.533	4.122
99	0171-0361-0263	3.615	3.684	99	0083-0168-0160	7.141	3.598
100	0173-0539-0156	3.801	3.806	100	0083-0216-0618	7.755	3.837
101	0177-0234-0132	3.859	3.713	101	0083-0246-0588	7.424	3.771
102	0178-0399-0258	3.741	3.656	102	0083-0273-0531	7.797	3.868
103	0179-0229-0094	4.24	4.112	103	0084-0053-0128	8.887	4.285
104	0179-0398-0258	3.747	3.775	104	0084-0110-0045	9.625	4.108
105	0179-0399-0258	3.846	3.872	105	0084-0214-0018	6.759	3.638
106	0179-0518-0107	3.902	3.691	106	0085-0030-0326	7.03	3.526
107	0180-0475-0369	3.811	3.532	107	0085-0101-0277	8.495	4.226
108	0181-0343-0594	4.064	3.996	108	0085-0111-0045	9.072	4.013
109	0183-0342-0594	3.485	4.406	109	0085-0153-0062	7.448	4.199
110	0183-0572-0279	3.677	3.53	110	0085-0154-0062	7.44	4.195
111	0184-0393-0519	4.36	3.959	111	0085-0154-0062	7.44	4.195
112	0186-0416-0037	3.991	4.162	112	0085-0213-0374	7.628	3.761
113	0186-0428-0026	3.908	3.877	113	0086-0265-0044	7.624	4.108
114	0186-0572-0015	4.142	3.97	114	0087-0039-0386	7.544	3.68
115	0188-0200-0256	4.228	3.827	115	0087-0039-0386	7.259	3.65
116	0188-0254-0098	4.232	3.721	116	0087-0103-0423	8.9	4.165
117	0188-0354-0032	4.451	3.842	117	0088-0059-0156	8.198	3.771
118	0188-0451-0361	4.283	4.234	118	0088-0097-0384	8.422	3.632
119	0189-0336-0466	4.348	4.032	119	0088-0139-0612	7.339	4.167
120	0189-0347-0377	4.265	4.027	120	0088-0139-0613	7.422	4.206
121	0189-0354-0361	4.415	4.727	121	0088-0169-0266	7.15	4.145
122	0189-0451-0361	4.01	4.245	122	0088-0170-0267	7.801	3.766
123	0190-0333-0219	3.556	3.595	123	0088-0257-0447	7.183	3.805
124	0190-0396-0326	3.709	3.583	124	0089-0059-0156	7.362	3.846
125	0190-0583-0484	3.848	3.87	125	0089-0189-0368	6.999	3.588
126	0191-0396-0326	3.467	3.768	126	0089-0210-0156	8.402	3.999
127	0192-0333-0153	3.971	4.016	127	0089-0211-0110	7.813	3.805
128	0192-0573-0209	4.054	3.878	128	0089-0213-0110	7.821	3.809
129	0193-0302-0178	3.839	3.978	129	0089-0230-0080	8.224	4.174
130	0194-0397-0325	3.965	3.959	130	0089-0232-0080	8.229	4.173
131	0194-0402-0213	4.148	3.73	131	0089-0247-0248	7.842	3.819
132	0195-0206-0076	3.97	4.05	132	0089-0248-0124	7.538	3.817
133	0195-0400-0380	4.144	3.592	133	0089-0264-0155	7.572	4.192
134	0195-0402-0213	3.927	3.572	134	0089-0266-0155	7.601	4.251
135	0195-0403-0214	4.254	3.837	135	0089-0282-0473	7.522	3.757
136	0196-0401-0213	3.66	4.24	136	0090-0055-0672	7.686	3.712
137	0196-0460-0220	3.774	3.766	137	0090-0066-0604	8.087	3.79
138	0197-0197-0099	4.08	3.996	138	0090-0193-0132	7.907	3.838
139	0198-0208-0113	3.934	4.102	139	0092-0129-0368	7.392	4.116
140	0198-0367-0248	4.234	4.23	140	0093-0089-0014	8.182	3.752
141	0198-0411-0266	3.905	3.343	141	0098-0246-0277	7.352	3.976
142	0199-0394-0231	3.886	3.212	142	0098-0261-0338	6.804	3.826
143	0199-0410-0200	4.062	3.537	143	0100-0081-0234	8.028	3.717
144	0201-0394-0231	3.697	3.737	144	0101-0152-0688	8.283	4.084
145	0202-0248-0360	4.036	3.591	145	0102-0031-0633	7.741	3.92
146	0203-0272-0236	4.003	3.687	146	0102-0049-0374	6.787	3.596
147	0203-0346-0534	3.649	3.91	147	0102-0073-0439	7.484	3.584
148	0208-0423-0329	3.907	4.105	148	0104-0054-0612	8.112	4.108
149	0210-0334-0414	3.647	3.98	149	0105-0048-0201	8.871	3.588
150	0211-0373-0084	3.725	3.57	150	0106-0127-0028	8.193	3.932
151	0218-0404-0181	3.572	3.899	151	0106-0147-0360	6.893	3.684
152	0220-0282-0050	4.441	3.608	152	0106-0173-0087	7.342	3.844
153	0222-0298-0412	3.879	4.067	153	0106-0254-0380	6.59	3.663
154	0222-0502-0616	3.657	3.953	154	0107-0047-0202	8.064	3.482
155	0223-0317-0008	3.58	3.64	155	0107-0060-0621	6.955	3.658
156	0224-0241-0375	3.772	3.706	156	0107-0206-0507	7.992	3.951
157	0224-0506-0651	3.975	3.997	157	0107-0213-0150	7.553	3.564
158	0225-0242-0374	3.898	3.988	158	0107-0223-0168	7.109	3.987
159	0226-0272-0490	3.79	3.57	159	0107-0232-0198	7.303	3.963
160	0226-0351-0589	3.638	3.642	160	0108-0061-0334	7.578	4.109
161	0233-0431-0109	4.197	3.698	161	0108-0262-0502	8.295	3.969
162	0237-0557-0232	3.932	3.613	162	0109-0098-0568	7.556	3.598
163	0239-0437-0293	4.027	3.755	163	0109-0159-0565	8.419	4.137
164	0240-0439-0280	3.682	3.54	164	0109-0219-0087	7.653	4.354
165	0240-0455-0207	3.931	3.711	165	0110-0063-0475	6.937	3.826
166	0243-0299-0372	3.591	3.854	166	0110-0211-0536	7.705	4.036
167	0243-0586-0217	4.091	3.518	167	0111-0060-0590	7.432	3.89
168	0246-0288-0362	4.122	3.558	168	0111-0061-0590	7.448	3.894
169	0247-0371-0222	4.055	3.608	169	0111-0117-0224	7.705	3.956
170	0250-0395-0123	3.797	3.847	170	0111-0118-0224	7.682	3.944
171	0255-0201-0524	3.624	3.227	171	0111-0165-0214	7.98	3.704
172	0255-0222-0517	3.6	3.823	172	0113-0075-0386	7.593	3.776
173	0256-0577-0181	3.959	3.857	173	0113-0077-0386	7.539	3.761
174	0257-0641-0285	3.891	3.829	174	0113-0081-0313	7.987	3.981
175	0258-0257-0403	4.125	3.846	175	0113-0195-0403	8.348	4.141
176	0258-0292-0574	4.125	4.024	176	0113-0240-0104	7.056	3.647
177	0258-0316-0632	4.284	3.808	177	0113-0245-0180	7.468	3.958
178	0258-0319-0375	3.955	3.4	178	0114-0042-0373	6.864	3.484
179	0258-0488-0356	3.988	4.015	179	0114-0081-0035	7.187	3.914
180	0259-0321-0165	4.398	4.074	180	0114-0083-0444	8.41	3.968
181	0260-0258-0084	4.065	3.704	181	0114-0084-0443	8.025	3.903
182	0260-0314-0599	3.681	3.495	182	0114-0084-0443	8.025	3.903
183	0271-0271-0363	3.87	3.437	183	0114-0084-0444	8.386	3.882
184	0273-0106-0115	4.151	3.974	184	0114-0085-0443	8.048	3.977
185	0273-0348-0267	3.86	4.073	185	0114-0085-0443	8.023	3.901
186	0273-0400-0093	3.87	3.825	186	0114-0085-0444	8.388	3.88
187	0274-0107-0115	3.854	3.918	187	0114-0085-0444	8.388	3.88
188	0276-0083-0218	3.896	3.997	188	0114-0085-0444	8.388	3.88
189	0276-0118-0361	4.437	3.491	189	0114-0197-0206	7.244	3.684
190	0278-0500-0225	4.18	3.569	190	0115-0043-0304	7.411	3.905
191	0279-0113-0130	3.868	3.92	191	0115-0083-0052	7.585	3.734
192	0279-0312-0426	3.478	3.631	192	0115-0083-0443	8.368	3.976
193	0279-0392-0235	3.803	3.816	193	0115-0149-0486	6.785	3.617
194	0281-0046-0143	3.907	3.929	194	0115-0195-0150	7.438	3.982
195	0281-0288-0106	4.178	3.771	195	0115-0196-0150	7.406	3.879
196	0281-0307-0497	4.16	4.188	196	0115-0196-0150	7.406	3.879
197	0282-0229-0065	4.402	3.769	197	0115-0197-0206	7.501	3.898
198	0282-0260-0413	4.119	3.713	198	0115-0197-0207	7.428	3.871
199	0282-0275-0586	4.135	3.835	199	0115-0211-0229	6.914	3.783
200	0282-0330-0665	4.37	3.949	200	0115-0213-0229	6.909	3.777
201	0282-0331-0665	4.503	3.896	201	0116-0102-0103	8.366	3.953
202	0283-0412-0567	3.677	3.68	202	0116-0103-0103	8.368	3.954
203	0284-0188-0403	4.458	4.197	203	0116-0105-0104	8.741	3.998
204	0284-0199-0018	3.903	3.912	204	0116-0147-0486	6.897	3.621
205	0284-0350-0455	3.701	3.986	205	0116-0147-0486	6.897	3.621
206	0284-0383-0247	3.857	3.658	206	0116-0147-0486	7.055	3.664
207	0285-0288-0054	3.907	3.779	207	0116-0148-0486	7.004	3.574
208	0285-0330-0664	3.707	3.966	208	0116-0217-0636	8.349	4.129
209	0285-0383-0247	3.743	3.883	209	0119-0045-0408	7.41	3.714
210	0285-0443-0170	4.081	3.928	210	0120-0044-0408	7.458	3.66
211	0285-0469-0176	4.072	4.331	211	0120-0101-0031	7.108	3.861
212	0286-0041-0433	3.964	4.186	212	0122-0099-0424	7.772	4.226
213	0286-0170-0274	3.798	3.438	213	0122-0219-0079	6.973	3.676
214	0286-0220-0570	4.087	3.834	214	0131-0060-0168	7.44	3.628
215	0286-0223-0588	3.957	3.842	215	0144-0033-0400	7.268	3.811
216	0286-0224-0588	3.922	3.859	216	0144-0033-0400	7.299	3.892
217	0286-0264-0568	4.496	3.717	217	0144-0065-0548	7.51	3.538
218	0286-0316-0703	4.019	3.834	218	0145-0055-0265	7.264	3.901
219	0287-0220-0569	3.962	3.421	219	0145-0064-0316	6.821	3.695
220	0287-0220-0570	3.987	3.739	220	0145-0069-0548	7.525	3.403
221	0287-0224-0588	4.135	3.892	221	0152-0053-0394	7.722	4.091
222	0289-0097-0441	3.915	3.944	222	0160-0126-0126	7.772	3.625
223	0289-0487-0096	3.783	3.603	223	0166-0125-0252	7.466	3.921
224	0289-0497-0573	3.679	3.816	224	0171-0082-0592	6.583	3.405
225	0290-0097-0440	3.725	3.952	225	0173-0062-0616	7.975	3.88
226	0290-0368-0664	4.259	4.273	226	0177-0046-0559	8.784	4.451
227	0290-0392-0322	4.041	3.748	227	0177-0212-0330	7.745	3.641
228	0290-0394-0321	4.049	3.758	228	0179-0135-0186	7.587	3.683
229	0291-0110-0410	3.727	3.559	229	0179-0231-0137	7.198	3.96
230	0292-0245-0367	4.385	3.609	230	0181-0049-0617	7.835	3.781
231	0292-0356-0363	4.176	4.179	231	0183-0079-0429	7.366	3.929
232	0292-0513-0289	3.829	3.631	232	0185-0104-0222	8.008	4.227
233	0293-0279-0509	4.238	4.203	233	0185-0113-0673	7.998	4.134
234	0293-0383-0340	4.02	3.801	234	0185-0127-0649	7.96	3.913
235	0293-0395-0323	4.139	5.14	235	0214-0086-0112	8.257	3.9
236	0294-0494-0075	3.777	3.467	236	0216-0076-0351	7.52	4.082
237	0294-0495-0126	4.005	4.217	237	0217-0070-0400	7.426	4.034
238	0295-0228-0105	3.831	3.677	238	0217-0073-0378	7.032	3.831
239	0295-0234-0045	4.209	3.954	239	0218-0103-0488	8.624	4.075
240	0295-0258-0042	3.83	3.46	240	0226-0113-0309	8.51	4.6
241	0296-0261-0192	3.927	3.632	241	0227-0067-0098	8.033	3.899
242	0296-0482-0034	3.965	4.635	242	0228-0129-0520	7.627	4.015
243	0296-0512-0289	3.635	3.858	243	0231-0093-0088	8.456	3.883
244	0297-0383-0622	3.736	4.071	244	0231-0095-0111	8.104	4.064
245	0298-0257-0535	4.02	4.106	245	0232-0125-0597	7.437	3.979
246	0298-0318-0419	4.03	3.218	246	0232-0181-0118	7.901	3.866
247	0298-0394-0019	4.227	3.946	247	0240-0095-0526	7.618	3.796
248	0298-0410-0093	4.22	3.886	248	0240-0099-0550	7.624	4.046
249	0298-0440-0102	4.028	3.726	249	0240-0256-0306	7.022	3.605
250	0298-0487-0232	4.266	3.73	250	0244-0155-0391	7.267	3.562
251	0298-0525-0201	4.38	3.967	251	0254-0137-0381	8.04	3.752
252	0299-0033-0373	3.854	3.416	252	0264-0119-0518	8.366	4.232
253	0299-0216-0017	3.623	3.487	253	0278-0065-0550	7.952	3.838
254	0299-0223-0005	3.787	3.454	254	0280-0184-0573	8.718	3.73
255	0299-0318-0419	4.088	3.721	255	0282-0099-0036	7.933	4.02
256	0299-0393-0020	4.073	3.669	256	0287-0082-0173	7.036	3.863
257	0299-0408-0539	3.906	3.453	257	0291-0049-0298	8.528	4.201
258	0299-0488-0232	4.23	4.063	258	0298-0085-0313	8.627	4.247
259	0299-0520-0229	4.372	4.101	259	0298-0094-0192	8.105	3.879
260	0300-0130-0658	3.448	3.305	260	0300-0161-0169	7.963	3.922
261	0300-0215-0033	3.76	3.458	261	0308-0043-0301	8.911	4.109
262	0300-0219-0054	4.093	3.525	262	0317-0061-0518	7.334	3.717
263	0300-0443-0351	3.86	3.629	263	0317-0201-0343	8.225	4.041
264	0300-0520-0228	3.851	3.974	264	0323-0051-0235	7.799	4.001
265	0301-0022-0338	3.973	3.857	265	0328-0060-0310	7.943	3.794
266	0301-0205-0461	3.65	3.706	266	0348-0081-0132	8.977	4.492
267	0301-0443-0351	3.991	4.023	267	0348-0120-0158	7.516	3.713
268	0301-0473-0677	3.806	3.799	268	0354-0123-0130	8.326	3.83
269	0302-0181-0334	3.982	3.995	269	0354-0159-0286	8.06	3.638
270	0303-0220-0554	3.599	3.818	270	0355-0042-0069	8.007	3.51
271	0303-0469-0334	3.951	3.873	271	0356-0137-0576	8.789	3.996
272	0304-0221-0554	3.982	3.538	272	0357-0132-0518	8.922	4.365
273	0304-0231-0193	4.379	3.561	273	0361-0065-0458	9.234	5.047
274	0304-0232-0193	4.501	3.775	274	0367-0146-0139	7.794	3.688
275	0304-0278-0548	4.07	3.829	275	0380-0194-0398	7.578	3.62
276	0305-0042-0379	4.248	4.023	276	0381-0229-0162	7.965	4.332
277	0305-0088-0415	4.232	4.452	277	0382-0054-0554	8.877	4.349
278	0305-0221-0554	4.371	3.518	278	0382-0134-0556	8.438	4.055
279	0305-0221-0555	4.519	3.864	279	0384-0049-0129	8.574	4.333
280	0306-0028-0123	4.191	3.779	280	0385-0047-0129	8.28	4.201
281	0306-0212-0333	3.651	3.978	281	0385-0080-0161	8.782	4.029
282	0306-0213-0332	3.806	4.093	282	0386-0064-0116	8.657	3.724
283	0306-0410-0226	3.955	3.862	283	0392-0118-0128	7.312	3.873
284	0307-0215-0333	3.778	4.48	284	0392-0235-0356	7.623	3.904
285	0308-0106-0378	3.641	3.715	285	0392-0243-0558	7.948	4.141
286	0308-0126-0519	3.834	3.768	286	0392-0245-0542	8.219	4.046
287	0308-0229-0477	4.031	3.913	287	0393-0090-0554	8.89	4.163
288	0310-0113-0569	4.15	3.809	288	0396-0049-0190	8.171	3.89
289	0310-0382-0340	4.254	4.129	289	0398-0077-0579	8.385	4.061
290	0312-0070-0256	4.295	4.189	290	0406-0052-0454	7.878	4.142
291	0313-0073-0212	4.544	4.183	291	0406-0167-0100	7.886	3.533
292	0314-0029-0441	3.749	3.681	292	0407-0101-0013	7.326	4.103
293	0317-0322-0290	3.738	3.597	293	0407-0278-0520	7.951	4.373
294	0317-0368-0513	3.864	3.811	294	0408-0030-0404	7.725	4.039
295	0317-0478-0271	4.168	3.962	295	0416-0097-0590	8.87	3.732
296	0317-0528-0473	3.784	3.723	296	0416-0123-0418	7.945	4.209
297	0319-0027-0680	3.966	3.936	297	0417-0157-0134	8.627	4.089
298	0319-0117-0359	4.129	3.943	298	0419-0075-0077	7.572	4.006
299	0319-0170-0624	4.108	4.068	299	0419-0127-0102	8.157	3.722
300	0319-0220-0700	3.691	4.248	300	0420-0262-0172	8.077	4.121
				301	0421-0080-0499	7.981	3.922
				302	0432-0227-0554	8.085	3.598
				303	0436-0168-0675	8.396	3.903
				304	0436-0168-0675	8.396	3.903
				305	0436-0193-0624	8.177	4.074

## Sheet: Supplementary Fig 13.
Index	Input_PSNR (dB)	Output_PSNR (dB)	Input_MS-SSIM	Output_MS-SSIM	Input_BRISQUE	Output_BRISQUE	GT_BRISQUE
1	22.1	20.9	0.916761	0.854864	115.923	113	119
2	28.6	29.8	0.950213	0.941817	108.89	98.6	92.3
3	20.5	29.4	0.861	0.941796	111.347	99.5	95.4
4	22.3	30.5	0.897042	0.945197	112.238	93.5	93.8
5	26.9	28.9	0.939301	0.927408	113.344	98.7	103
6	26.9	32.3	0.934179	0.953966	109.743	96.2	99.4
7	29.7	31.7	0.945262	0.94916	108.08	88	99.2
8	25.8	32.9	0.926879	0.950801	110.528	81.1	98.4

[truncated: 1 more sheets: Supplementary Fig 16.]
